# Supplementary material for: Three‐dimensional chromatin landscapes in somatotroph tumour
Source: Clin Transl Med. 2024 May 20;14(5):e1682. doi: 10.1002/ctm2.1682 (PMC11106515; doi:10.1002/ctm2.1682)
Supplement: Supplementary file 1 — Supporting Information [file CTM2-14-e1682-s004.xlsx]

## Sheet: Table S1
Table S1. Sample information of somatotroph tumor and normal pituitary tissue.
	Samples	Gender	Age (Years)	Tumor Size (cm)	Knosp Classification	Tumor Ivasion
in situ Hi-C/ RNA-seq	Normal_1	female	53	/	/	/
	Normal_2	female	62	/	/	/
	Somatotroph_1	female	49	3.4	4	Yes
qRT-PCR	Normal_3	female	58	/	/	/
	Normal_4	male	65	/	/	/
	Normal_5	male	70	/	/	/
	Somatotroph_2	female	51	1.2	3	Yes
	Somatotroph_3	male	36	1.6	0	No
	Somatotroph_4	female	21	1.7	1	No
	Somatotroph_5	female	66	1	0	No
	Somatotroph_6	female	55	1.5	0	No
	Somatotroph_7	female	52	1.8	0	No
	Somatotroph_8	male	48	5.9	3	Yes
	Somatotroph_9	female	45	3.1	4	Yes
	Somatotroph_10	male	30	5	4	Yes
	Somatotroph_11	male	27	4.2	4	Yes

## Sheet: Table S2
Table S2. Statistics of Hi-C sequencing
Sample	Somatotroph	Normal
Raw Paired-end Reads	2445499354	3533127001
Raw Bases (bp)	733649806200	1059938100300
Clean Paired-end Reads	2389011377	3481371296
Clean Paired-end Reads Rate (%)	97.67	98.54
Unique Mapped Paired-end Reads	1569431910	2358198473
Unique Mapped Ratio (%)	65.69	67.74
Valid Paired-end Reads	933431128	1770058979
Valid Rate (%)	59.48	75.06

## Sheet: Table S3
Table S3. A/B compartment switching in somatotroph tumor (%)
Somatotroph_Normal	StableA	A to B	B to A	StableB
ALLGenome	42	11.6	8.5	37.9
ch1	44.81	10.37	2.59	42.22
ch2	40.24	12.2	6.1	41.46
ch3	47.03	9.9	6.93	36.14
ch4	37.11	11.34	9.79	41.75
ch5	34.43	18.58	14.21	32.79
ch6	35.06	14.37	14.94	35.63
ch7	38.89	11.11	8.02	41.98
ch8	36.24	16.11	9.4	38.26
ch9	44.65	7.55	6.29	41.51
ch10	45.65	5.8	7.97	40.58
ch11	43.17	14.39	5.04	37.41
ch12	35.29	25.74	6.62	32.35
ch13	41.48	9.63	3.7	45.19
ch14	43.31	5.51	5.51	45.67
ch15	37.4	10.57	3.25	48.78
ch16	43.56	7.92	4.95	43.56
ch17	55.95	0	1.19	42.86
ch18	35.8	13.58	16.05	34.57
ch19	37.1	16.13	14.52	32.26
ch20	34.33	25.37	10.45	29.85
ch21	35	8.33	10	46.67
ch22	73.53	0	1.47	25
chX	60.76	27.22	7.59	4.43

## Sheet: Table S4
Table S4 Differentially expressed genes in the A/B compartment switching
	chrom	start	end	Somatotroph	Normal	ABswitch	chrom_	start_	end_	Gene_	GeneName_	strands_	Significant_	Up/Down_	Log2FoldChange_	padj_
0	chr1	0	1000000	0.0687616	0.0719987	stable A	chr1	955503	991499	AGRN	AGRN	+	yes	down	-2.31342	1.09807e-11
1	chr1	4000000	5000000	0.0573182	-0.00553979	B to A	chr1	4715105	4843851	AJAP1	AJAP1	+	yes	up	5.18151	4.29335e-55
2	chr1	114000000	115000000	-0.0396807	0.0564606	A to B	chr1	114436817	114447746	AP4B1	AP4B1		yes	down	-1.78509	6.25277e-44
3	chr1	114000000	115000000	-0.0396807	0.0564606	A to B	chr1	114355234	114443859	AP4B1-AS1	AP4B1-AS1	+	no	up	0.141695	0.891016
4	chr1	114000000	115000000	-0.0396807	0.0564606	A to B	chr1	114419436	114430169	BCL2L15	BCL2L15		yes	down	-3.80965	4.07979e-10
5	chr1	114000000	115000000	-0.0396807	0.0564606	A to B	chr1	114447915	114456708	DCLRE1B	DCLRE1B	+	yes	up	1.37527	7.30782e-06
6	chr1	0	1000000	0.0687616	0.0719987	stable A	chr1	11874	14409	DDX11L1	DDX11L1	+	no	down	-2.42926
7	chr1	69000000	70000000	-0.070023	-0.0748543	stable B	chr1	68962359	69004310	DEPDC1-AS1	DEPDC1-AS1	+	no	up	1.79096
8	chr1	0	1000000	0.0687616	0.0719987	stable A	chr1	803451	812182	FAM41C	FAM41C		yes	down	-3.18391	0.0270563
9	chr1	0	1000000	0.0687616	0.0719987	stable A	chr1	752751	755214	FAM87B	FAM87B	+	yes	up	1.26751	0.0417716
10	chr1	0	1000000	0.0687616	0.0719987	stable A	chr1	934342	935552	HES4	HES4		yes	down	-5.8211	8.47875e-46
11	chr1	114000000	115000000	-0.0396807	0.0564606	A to B	chr1	114471996	114520491	HIPK1	HIPK1	+	yes	up	2.48965	7.54334e-102
12	chr1	114000000	115000000	-0.0396807	0.0564606	A to B	chr1	114466623	114472147	HIPK1-AS1	HIPK1-AS1		no	down	-0.219514	0.701621
13	chr1	0	1000000	0.0687616	0.0719987	stable A	chr1	948847	949919	ISG15	ISG15	+	yes	down	-1.84907	3.01062e-08
14	chr1	0	1000000	0.0687616	0.0719987	stable A	chr1	895967	901099	KLHL17	KLHL17	+	yes	down	-2.81288	5.82233e-37
15	chr1	0	1000000	0.0687616	0.0719987	stable A	chr1	761586	762902	LINC00115	LINC00115		no	down	-0.432743	0.290385
16	chr1	0	1000000	0.0687616	0.0719987	stable A	chr1	762971	794826	LINC01128	LINC01128	+	no	down	-0.417102	0.0911979
17	chr1	4000000	5000000	0.0573182	-0.00553979	B to A	chr1	4000672	4012643	LINC01346	LINC01346	+	yes	up	3.98116	4.97457e-17
18	chr1	0	1000000	0.0687616	0.0719987	stable A	chr1	852198	855072	LOC100130417	LOC100130417		yes	down	-6.10523	2.13652e-83
19	chr1	0	1000000	0.0687616	0.0719987	stable A	chr1	323892	328581	LOC100133331	LOC100133331	+	yes	down	-2.37564	1.52077e-09
20	chr1	0	1000000	0.0687616	0.0719987	stable A	chr1	700245	714068	LOC100288069	LOC100288069		yes	up	1.55453	9.75296e-06
21	chr1	0	1000000	0.0687616	0.0719987	stable A	chr1	134773	140566	LOC729737	LOC729737		yes	up	1.31341	4.62544e-09
22	chr1	114000000	115000000	-0.0396807	0.0564606	A to B	chr1	113933475	114228545	MAGI3	MAGI3	+	yes	down	-2.63741	7.68042e-32
23	chr1	0	1000000	0.0687616	0.0719987	stable A	chr1	567705	567793	MIR6723	MIR6723		yes	down	-3.30345	7.68358e-17
24	chr1	0	1000000	0.0687616	0.0719987	stable A	chr1	879583	894679	NOC2L	NOC2L		no	down	-0.0948622	0.652178
25	chr1	114000000	115000000	-0.0396807	0.0564606	A to B	chr1	114522013	114524876	OLFML3	OLFML3	+	yes	down	-2.14511	2.87244e-52
26	chr1	0	1000000	0.0687616	0.0719987	stable A	chr1	910579	917497	PERM1	PERM1		yes	down	-6.06381	3.2543e-05
27	chr1	114000000	115000000	-0.0396807	0.0564606	A to B	chr1	114239824	114301777	PHTF1	PHTF1		no	up	0.836464	7.25039e-13
28	chr1	0	1000000	0.0687616	0.0719987	stable A	chr1	901877	910484	PLEKHN1	PLEKHN1	+	yes	down	-5.28421	0.00118677
29	chr1	114000000	115000000	-0.0396807	0.0564606	A to B	chr1	114356433	114414381	PTPN22	PTPN22		yes	down	-1.08493	0.0197673
30	chr1	114000000	115000000	-0.0396807	0.0564606	A to B	chr1	114304454	114355098	RSBN1	RSBN1		yes	up	1.52211	4.19662e-08
31	chr1	0	1000000	0.0687616	0.0719987	stable A	chr1	861121	879961	SAMD11	SAMD11	+	yes	down	-5.72995	1.67291e-160
32	chr1	114000000	115000000	-0.0396807	0.0564606	A to B	chr1	114631914	114696472	SYT6	SYT6		yes	down	-4.1649	1.10621e-05
33	chr1	114000000	115000000	-0.0396807	0.0564606	A to B	chr1	114935399	115053781	TRIM33	TRIM33		no	down	-0.696952	0.00886617
34	chr1	0	1000000	0.0687616	0.0719987	stable A	chr1	14362	29370	WASH7P	WASH7P		yes	down	-3.34069	1.25883e-41
35	chr1	1000000	2000000	0.0722157	0.0765805	stable A	chr1	1227764	1243269	ACAP3	ACAP3		yes	down	-2.84766	7.24002e-24
36	chr1	70000000	71000000	-0.0669257	-0.0735291	stable B	chr1	70724685	70820417	ANKRD13C	ANKRD13C		no	down	-0.0633575	0.783302
37	chr1	1000000	2000000	0.0722157	0.0765805	stable A	chr1	1353800	1356824	ANKRD65	ANKRD65		yes	down	-2.52039	1.12596e-13
38	chr1	1000000	2000000	0.0722157	0.0765805	stable A	chr1	1447523	1470067	ATAD3A	ATAD3A	+	no	down	-0.0675743	0.756866
39	chr1	1000000	2000000	0.0722157	0.0765805	stable A	chr1	1407135	1431584	ATAD3B	ATAD3B	+	yes	down	-2.4265	5.57616e-20
40	chr1	1000000	2000000	0.0722157	0.0765805	stable A	chr1	1385069	1405538	ATAD3C	ATAD3C	+	yes	down	-2.85676	4.08994e-15
41	chr1	1000000	2000000	0.0722157	0.0765805	stable A	chr1	1309110	1310818	AURKAIP1	AURKAIP1		no	down	-0.872695	8.45177e-10
42	chr1	1000000	2000000	0.0722157	0.0765805	stable A	chr1	1167629	1170420	B3GALT6	B3GALT6	+	no	down	-0.052721	0.81628
43	chr1	1000000	2000000	0.0722157	0.0765805	stable A	chr1	1017198	1051736	C1orf159	C1orf159		yes	down	-3.22159	6.35111e-30
44	chr1	1000000	2000000	0.0722157	0.0765805	stable A	chr1	1533388	1535476	C1orf233	C1orf233		no	down	-0.664967	0.000223133
45	chr1	34000000	35000000	0.0614823	-0.00895303	B to A	chr1	34632484	34684731	C1orf94	C1orf94	+	no	up	0.283886
46	chr1	1000000	2000000	0.0722157	0.0765805	stable A	chr1	1846266	1848733	CALML6	CALML6	+	yes	down	-5.40847	1.27315e-09
47	chr1	1000000	2000000	0.0722157	0.0765805	stable A	chr1	1321091	1334718	CCNL2	CCNL2		yes	down	-3.26515	2.7733e-46
48	chr1	1000000	2000000	0.0722157	0.0765805	stable A	chr1	1633823	1656004	CDK11A	CDK11A		yes	down	-2.88555	6.37261e-32
49	chr1	1000000	2000000	0.0722157	0.0765805	stable A	chr1	1570603	1655859	CDK11B	CDK11B		yes	down	-2.02977	3.40516e-20
50	chr1	1000000	2000000	0.0722157	0.0765805	stable A	chr1	1853390	1935276	CFAP74	CFAP74		no	up	0.690021	0.212935
51	chr1	153000000	154000000	-0.0684213	0.0389205	A to B	chr1	153606458	153618782	CHTOP	CHTOP	+	no	down	-0.131205	0.298308
52	chr1	1000000	2000000	0.0722157	0.0765805	stable A	chr1	1246965	1260067	CPSF3L	CPSF3L		yes	down	-1.9524	3.28882e-28
53	chr1	1000000	2000000	0.0722157	0.0765805	stable A	chr1	1260143	1264276	CPTP	CPTP	+	yes	down	-1.18251	4.68695e-05
54	chr1	153000000	154000000	-0.0684213	0.0389205	A to B	chr1	153940315	153946840	CREB3L4	CREB3L4	+	yes	down	-1.52593	1.10847e-06
55	chr1	153000000	154000000	-0.0684213	0.0389205	A to B	chr1	153920148	153931132	CRTC2	CRTC2		yes	down	-1.01021	0.000172445
56	chr1	34000000	35000000	0.0614823	-0.00895303	B to A	chr1	33979599	34631443	CSMD2	CSMD2		yes	up	2.87658	7.38806e-24
57	chr1	34000000	35000000	0.0614823	-0.00895303	B to A	chr1	34334557	34351059	CSMD2-AS1	CSMD2-AS1	+	no	up	0.283886
58	chr1	70000000	71000000	-0.0669257	-0.0735291	stable B	chr1	70876901	70905534	CTH	CTH	+	no	up	0.715254	0.0444878
59	chr1	153000000	154000000	-0.0684213	0.0389205	A to B	chr1	153901977	153919154	DENND4B	DENND4B		yes	down	-1.36888	3.42711e-11
60	chr1	1000000	2000000	0.0722157	0.0765805	stable A	chr1	1270658	1284492	DVL1	DVL1		yes	down	-1.23044	1.02466e-08
61	chr1	1000000	2000000	0.0722157	0.0765805	stable A	chr1	1177826	1182102	FAM132A	FAM132A		yes	down	-3.22588	1.28723e-06
62	chr1	1000000	2000000	0.0722157	0.0765805	stable A	chr1	1950768	1962192	GABRD	GABRD	+	yes	up	5.80813	3.69368e-156
63	chr1	153000000	154000000	-0.0684213	0.0389205	A to B	chr1	153777203	153895451	GATAD2B	GATAD2B		no	up	0.919427	2.44871e-05
64	chr1	1000000	2000000	0.0722157	0.0765805	stable A	chr1	1716724	1822556	GNB1	GNB1		yes	up	1.98599	8.01622e-84
65	chr1	70000000	71000000	-0.0669257	-0.0735291	stable B	chr1	70820493	70833705	HHLA3	HHLA3	+	yes	down	-1.10272	1.13084e-05
66	chr1	34000000	35000000	0.0614823	-0.00895303	B to A	chr1	34326076	34330392	HMGB4	HMGB4	+	no	up	0.283886
67	chr1	153000000	154000000	-0.0684213	0.0389205	A to B	chr1	153634264	153643504	ILF2	ILF2		yes	up	1.35696	6.60086e-41
68	chr1	153000000	154000000	-0.0684213	0.0389205	A to B	chr1	153700567	153746555	INTS3	INTS3	+	yes	down	-1.48796	1.35536e-15
69	chr1	153000000	154000000	-0.0684213	0.0389205	A to B	chr1	153946745	153950451	JTB	JTB		yes	up	1.15158	2.44723e-20
70	chr1	1000000	2000000	0.0722157	0.0765805	stable A	chr1	1072397	1079434	LINC01342	LINC01342	+	no	down	-2.62675
71	chr1	153000000	154000000	-0.0684213	0.0389205	A to B	chr1	153518218	153524245	LOC101928034	LOC101928034	+	no	down	-1.63967
72	chr1	1000000	2000000	0.0722157	0.0765805	stable A	chr1	1365537	1369953	LOC102724312	LOC102724312		yes	down	-4.15085	1.70765e-06
73	chr1	1000000	2000000	0.0722157	0.0765805	stable A	chr1	1334910	1337426	LOC148413	LOC148413	+	no	up	0.615216	0.0202239
74	chr1	153000000	154000000	-0.0684213	0.0389205	A to B	chr1	153766423	153768778	LOC343052	LOC343052	+	no	down	-0.677895
75	chr1	153000000	154000000	-0.0684213	0.0389205	A to B	chr1	153232179	153234600	LOR	LOR	+	no	down	-2.44027
76	chr1	70000000	71000000	-0.0669257	-0.0735291	stable B	chr1	70610485	70671361	LRRC40	LRRC40		no	up	0.759712	0.0836007
77	chr1	70000000	71000000	-0.0669257	-0.0735291	stable B	chr1	70225858	70589171	LRRC7	LRRC7	+	no	up	1.20704	0.178679
78	chr1	1000000	2000000	0.0722157	0.0765805	stable A	chr1	1550795	1565990	MIB2	MIB2	+	yes	down	-1.49666	8.04767e-08
79	chr1	1000000	2000000	0.0722157	0.0765805	stable A	chr1	1103243	1103332	MIR200A	MIR200A	+	yes	down	-5.49984	1.36722e-08
80	chr1	1000000	2000000	0.0722157	0.0765805	stable A	chr1	1102484	1102578	MIR200B	MIR200B	+	yes	down	-7.35773	7.72677e-08
81	chr1	1000000	2000000	0.0722157	0.0765805	stable A	chr1	1104385	1104467	MIR429	MIR429	+	yes	down	-7.35425	9.61215e-36
82	chr1	1000000	2000000	0.0722157	0.0765805	stable A	chr1	1568159	1570027	MMP23A	MMP23A	+	no	down	-0.975592	0.245194
83	chr1	1000000	2000000	0.0722157	0.0765805	stable A	chr1	1567560	1570030	MMP23B	MMP23B	+	no	down	-1.50853	0.370053
84	chr1	1000000	2000000	0.0722157	0.0765805	stable A	chr1	1337276	1342693	MRPL20	MRPL20		no	down	-0.586201	0.000234283
85	chr1	1000000	2000000	0.0722157	0.0765805	stable A	chr1	1288069	1298921	MXRA8	MXRA8		yes	down	-3.76475	8.9702e-27
86	chr1	1000000	2000000	0.0722157	0.0765805	stable A	chr1	1682671	1711508	NADK	NADK		no	down	-0.0560137	0.807727
87	chr1	153000000	154000000	-0.0684213	0.0389205	A to B	chr1	153651164	153666468	NPR1	NPR1	+	yes	down	-2.31532	4.08701e-19
88	chr1	153000000	154000000	-0.0684213	0.0389205	A to B	chr1	153965168	154127592	NUP210L	NUP210L		yes	down	-4.17887	2.7125e-05
89	chr1	1000000	2000000	0.0722157	0.0765805	stable A	chr1	1981909	2116834	PRKCZ	PRKCZ	+	yes	up	1.94667	3.0062e-17
90	chr1	1000000	2000000	0.0722157	0.0765805	stable A	chr1	1243994	1247057	PUSL1	PUSL1	+	yes	down	-1.1832	3.49743e-09
91	chr1	153000000	154000000	-0.0684213	0.0389205	A to B	chr1	153954093	153958853	RAB13	RAB13		yes	down	-2.2355	9.05591e-23
92	chr1	1000000	2000000	0.0722157	0.0765805	stable A	chr1	1007126	1009687	RNF223	RNF223		no	down	-3.88283
93	chr1	153000000	154000000	-0.0684213	0.0389205	A to B	chr1	153963239	153964631	RPS27	RPS27	+	no	down	-0.697157	0.00105311
94	chr1	153000000	154000000	-0.0684213	0.0389205	A to B	chr1	153600873	153604513	S100A1	S100A1	+	yes	down	-3.47069	6.87199e-12
95	chr1	153000000	154000000	-0.0684213	0.0389205	A to B	chr1	153346184	153348075	S100A12	S100A12		no	down	-1.62521	0.570551
96	chr1	153000000	154000000	-0.0684213	0.0389205	A to B	chr1	153591276	153606568	S100A13	S100A13		yes	down	-3.41431	3.9997e-50
97	chr1	153000000	154000000	-0.0684213	0.0389205	A to B	chr1	153586732	153588808	S100A14	S100A14		yes	down	-3.2478	0.00066271
98	chr1	153000000	154000000	-0.0684213	0.0389205	A to B	chr1	153579359	153585644	S100A16	S100A16		yes	down	-2.29719	3.79813e-29
99	chr1	153000000	154000000	-0.0684213	0.0389205	A to B	chr1	153533585	153538306	S100A2	S100A2		yes	down	-3.97467	1.53488e-05
100	chr1	153000000	154000000	-0.0684213	0.0389205	A to B	chr1	153519809	153521734	S100A3	S100A3		yes	down	-2.87379	0.0398505
101	chr1	153000000	154000000	-0.0684213	0.0389205	A to B	chr1	153516095	153518282	S100A4	S100A4		yes	down	-2.61287	3.55191e-21
102	chr1	153000000	154000000	-0.0684213	0.0389205	A to B	chr1	153509623	153514241	S100A5	S100A5		yes	down	-4.69342	0.00574928
103	chr1	153000000	154000000	-0.0684213	0.0389205	A to B	chr1	153507076	153508717	S100A6	S100A6		no	down	-0.795764	1.12301e-05
104	chr1	153000000	154000000	-0.0684213	0.0389205	A to B	chr1	153362508	153363664	S100A8	S100A8		no	down	-0.259424	0.83157
105	chr1	153000000	154000000	-0.0684213	0.0389205	A to B	chr1	153330330	153333503	S100A9	S100A9	+	no	up	0.707417	0.299093
106	chr1	1000000	2000000	0.0722157	0.0765805	stable A	chr1	1215816	1227409	SCNN1D	SCNN1D	+	yes	down	-4.29224	2.34997e-54
107	chr1	1000000	2000000	0.0722157	0.0765805	stable A	chr1	1152288	1167447	SDF4	SDF4		no	up	0.331535	0.0669961
108	chr1	153000000	154000000	-0.0684213	0.0389205	A to B	chr1	153747768	153752633	SLC27A3	SLC27A3	+	yes	down	-3.58876	3.39444e-110
109	chr1	1000000	2000000	0.0722157	0.0765805	stable A	chr1	1656277	1677438	SLC35E2	SLC35E2		no	down	-0.793485	2.29559e-06
110	chr1	1000000	2000000	0.0722157	0.0765805	stable A	chr1	1592939	1624243	SLC35E2B	SLC35E2B		no	down	-0.478038	0.00495579
111	chr1	153000000	154000000	-0.0684213	0.0389205	A to B	chr1	153931575	153940660	SLC39A1	SLC39A1		no	up	0.834882	2.41311e-08
112	chr1	153000000	154000000	-0.0684213	0.0389205	A to B	chr1	153631130	153634328	SNAPIN	SNAPIN	+	no	down	-0.161665	0.537226
113	chr1	153000000	154000000	-0.0684213	0.0389205	A to B	chr1	153084600	153085991	SPRR2F	SPRR2F		no	down	-2.44027
114	chr1	70000000	71000000	-0.0669257	-0.0735291	stable B	chr1	70671365	70717701	SRSF11	SRSF11	+	yes	down	-1.48303	4.3292e-12
115	chr1	1000000	2000000	0.0722157	0.0765805	stable A	chr1	1477053	1510262	SSU72	SSU72		yes	down	-1.25611	4.15818e-16
116	chr1	1000000	2000000	0.0722157	0.0765805	stable A	chr1	1266726	1270700	TAS1R3	TAS1R3	+	yes	down	-1.60531	2.86195e-07
117	chr1	1000000	2000000	0.0722157	0.0765805	stable A	chr1	1470158	1475740	TMEM240	TMEM240		no	down	-0.149277	0.526306
118	chr1	1000000	2000000	0.0722157	0.0765805	stable A	chr1	1849029	1850740	TMEM52	TMEM52		yes	down	-4.66508	7.95751e-17
119	chr1	1000000	2000000	0.0722157	0.0765805	stable A	chr1	1138888	1142089	TNFRSF18	TNFRSF18		yes	down	-5.63363	2.17586e-18
120	chr1	1000000	2000000	0.0722157	0.0765805	stable A	chr1	1146706	1149548	TNFRSF4	TNFRSF4		yes	down	-3.40364	9.10081e-23
121	chr1	1000000	2000000	0.0722157	0.0765805	stable A	chr1	1109286	1133313	TTLL10	TTLL10	+	yes	down	-6.34475	7.9727e-29
122	chr1	1000000	2000000	0.0722157	0.0765805	stable A	chr1	1189292	1209234	UBE2J2	UBE2J2		no	down	-0.677317	2.48107e-06
123	chr1	1000000	2000000	0.0722157	0.0765805	stable A	chr1	1370903	1378262	VWA1	VWA1	+	yes	down	-1.51271	1.61368e-06
124	chr1	161000000	162000000	-0.0586763	0.0419193	A to B	chr1	161159538	161168845	ADAMTS4	ADAMTS4		yes	down	-1.41208	0.00547647
125	chr1	49000000	50000000	0.0647925	-0.0654307	B to A	chr1	48998527	50489626	AGBL4	AGBL4		yes	up	1.35009	3.10144e-11
126	chr1	49000000	50000000	0.0647925	-0.0654307	B to A	chr1	49839873	49937757	AGBL4-IT1	AGBL4-IT1		no	down	-3.24211
127	chr1	161000000	162000000	-0.0586763	0.0419193	A to B	chr1	161192083	161193418	APOA2	APOA2		no	down	-1.63967
128	chr1	161000000	162000000	-0.0586763	0.0419193	A to B	chr1	161016732	161039760	ARHGAP30	ARHGAP30		no	up	0.398751	0.446081
129	chr1	161000000	162000000	-0.0586763	0.0419193	A to B	chr1	161736034	161933860	ATF6	ATF6	+	yes	up	1.82341	2.8949e-39
130	chr1	161000000	162000000	-0.0586763	0.0419193	A to B	chr1	161141100	161147758	B4GALT3	B4GALT3		no	up	0.903515	1.32049e-08
131	chr1	49000000	50000000	0.0647925	-0.0654307	B to A	chr1	49193195	49242641	BEND5	BEND5		yes	down	-2.31597	5.69186e-53
132	chr1	161000000	162000000	-0.0586763	0.0419193	A to B	chr1	161334521	161337673	CFAP126	CFAP126		yes	up	1.92439	2.95293e-15
133	chr1	161000000	162000000	-0.0586763	0.0419193	A to B	chr1	161090769	161102478	DEDD	DEDD		no	down	-0.83019	0.000158827
134	chr1	161000000	162000000	-0.0586763	0.0419193	A to B	chr1	161719558	161726954	DUSP12	DUSP12	+	no	up	0.438834	0.0117925
135	chr1	2000000	3000000	0.0663026	0.0752295	stable A	chr1	2115899	2144159	FAAP20	FAAP20		no	down	-0.925712	9.83757e-07
136	chr1	2000000	3000000	0.0663026	0.0752295	stable A	chr1	2517899	2522908	FAM213B	FAM213B	+	yes	up	1.39645	5.72857e-09
137	chr1	161000000	162000000	-0.0586763	0.0419193	A to B	chr1	161185087	161189038	FCER1G	FCER1G	+	yes	down	-2.048	1.49707e-16
138	chr1	161000000	162000000	-0.0586763	0.0419193	A to B	chr1	161475205	161489360	FCGR2A	FCGR2A	+	yes	down	-2.12978	7.08225e-25
139	chr1	161000000	162000000	-0.0586763	0.0419193	A to B	chr1	161632905	161648444	FCGR2B	FCGR2B	+	yes	down	-3.6136	5.52146e-12
140	chr1	161000000	162000000	-0.0586763	0.0419193	A to B	chr1	161551129	161571010	FCGR2C	FCGR2C	+	yes	down	-3.35053	1.43982e-10
141	chr1	161000000	162000000	-0.0586763	0.0419193	A to B	chr1	161511551	161520413	FCGR3A	FCGR3A		no	down	-0.700356	0.00827828
142	chr1	161000000	162000000	-0.0586763	0.0419193	A to B	chr1	161592988	161601753	FCGR3B	FCGR3B		no	up	0.728146	0.355037
143	chr1	161000000	162000000	-0.0586763	0.0419193	A to B	chr1	161676762	161684142	FCRLA	FCRLA	+	no	down	-0.903444	0.549101
144	chr1	161000000	162000000	-0.0586763	0.0419193	A to B	chr1	161691334	161697933	FCRLB	FCRLB	+	yes	up	3.07765	3.21937e-09
145	chr1	2000000	3000000	0.0663026	0.0752295	stable A	chr1	2460184	2461684	HES5	HES5		yes	down	-5.1263	2.42679e-19
146	chr1	161000000	162000000	-0.0586763	0.0419193	A to B	chr1	161494330	161496687	HSPA6	HSPA6	+	yes	down	-2.71436	7.74006e-08
147	chr1	161000000	162000000	-0.0586763	0.0419193	A to B	chr1	161575849	161578341	HSPA7	HSPA7	+	yes	down	-5.33752	1.06173e-81
148	chr1	161000000	162000000	-0.0586763	0.0419193	A to B	chr1	161068151	161070138	KLHDC9	KLHDC9	+	yes	down	-1.43609	1.97603e-14
149	chr1	2000000	3000000	0.0663026	0.0752295	stable A	chr1	2976181	2984289	LINC00982	LINC00982		yes	down	-1.53989	0.000500734
150	chr1	2000000	3000000	0.0663026	0.0752295	stable A	chr1	2281853	2284100	LOC100129534	LOC100129534		no	down	-0.823917	0.000506955
151	chr1	2000000	3000000	0.0663026	0.0752295	stable A	chr1	2497974	2515973	LOC100996583	LOC100996583	+	no	down	-2.68358	0.0527426
152	chr1	71000000	72000000	-0.0679304	-0.0732227	stable B	chr1	71172136	71252151	LOC101927244	LOC101927244	+	no	down	-1.63967
153	chr1	2000000	3000000	0.0663026	0.0752295	stable A	chr1	2481359	2488450	LOC115110	LOC115110		yes	down	-1.46615	0.00530628
154	chr1	71000000	72000000	-0.0679304	-0.0732227	stable B	chr1	71533314	71533399	MIR186	MIR186		yes	up	6.46078	0.000574544
155	chr1	2000000	3000000	0.0663026	0.0752295	stable A	chr1	2522081	2564481	MMEL1	MMEL1		yes	down	-4.21723	0.0300368
156	chr1	2000000	3000000	0.0663026	0.0752295	stable A	chr1	2252692	2323190	MORN1	MORN1		no	down	-0.198304	0.387603
157	chr1	161000000	162000000	-0.0586763	0.0419193	A to B	chr1	161274525	161279762	MPZ	MPZ		yes	down	-1.45197	4.21493e-06
158	chr1	161000000	162000000	-0.0586763	0.0419193	A to B	chr1	161169105	161184184	NDUFS2	NDUFS2	+	no	up	0.845414	4.18387e-07
159	chr1	71000000	72000000	-0.0679304	-0.0732227	stable B	chr1	71868625	72748277	NEGR1	NEGR1		no	up	0.0818331	0.823736
160	chr1	161000000	162000000	-0.0586763	0.0419193	A to B	chr1	161087862	161095235	NIT1	NIT1	+	no	down	-0.541908	0.000121894
161	chr1	161000000	162000000	-0.0586763	0.0419193	A to B	chr1	161199456	161208000	NR1I3	NR1I3		no	down	-0.814204	0.468609
162	chr1	161000000	162000000	-0.0586763	0.0419193	A to B	chr1	161952982	161994255	OLFML2B	OLFML2B		yes	down	-1.68452	0.000653483
163	chr1	2000000	3000000	0.0663026	0.0752295	stable A	chr1	2439970	2458067	PANK4	PANK4		no	up	0.884272	2.32257e-09
164	chr1	161000000	162000000	-0.0586763	0.0419193	A to B	chr1	161228517	161255240	PCP4L1	PCP4L1	+	yes	down	-1.40813	0.037603
165	chr1	2000000	3000000	0.0663026	0.0752295	stable A	chr1	2336241	2344010	PEX10	PEX10		yes	up	1.03746	4.65782e-08
166	chr1	161000000	162000000	-0.0586763	0.0419193	A to B	chr1	161070346	161087866	PFDN2	PFDN2		yes	down	-1.4043	3.05706e-10
167	chr1	2000000	3000000	0.0663026	0.0752295	stable A	chr1	2398898	2436969	PLCH2	PLCH2	+	no	down	-0.74344	0.00240152
168	chr1	161000000	162000000	-0.0586763	0.0419193	A to B	chr1	161136181	161141010	PPOX	PPOX	+	yes	down	-1.57291	1.0071e-20
169	chr1	2000000	3000000	0.0663026	0.0752295	stable A	chr1	2985742	3355185	PRDM16	PRDM16	+	no	up	1.0782	0.104637
170	chr1	2000000	3000000	0.0663026	0.0752295	stable A	chr1	1981909	2116834	PRKCZ	PRKCZ	+	yes	up	1.94667	3.0062e-17
171	chr1	71000000	72000000	-0.0679304	-0.0732227	stable B	chr1	71318036	71513491	PTGER3	PTGER3		no	down	-0.690109	0.317392
172	chr1	161000000	162000000	-0.0586763	0.0419193	A to B	chr1	161040781	161059385	PVRL4	PVRL4		yes	down	-2.35399	1.65259e-05
173	chr1	2000000	3000000	0.0663026	0.0752295	stable A	chr1	2323214	2336885	RER1	RER1	+	no	up	0.503572	0.000264416
174	chr1	161000000	162000000	-0.0586763	0.0419193	A to B	chr1	161284166	161334535	SDHC	SDHC	+	yes	up	2.06593	4.20748e-47
175	chr1	2000000	3000000	0.0663026	0.0752295	stable A	chr1	2160134	2241652	SKI	SKI	+	no	down	-0.0737272	0.796697
176	chr1	2000000	3000000	0.0663026	0.0752295	stable A	chr1	2487804	2497061	TNFRSF14	TNFRSF14	+	yes	down	-1.65865	3.99465e-11
177	chr1	161000000	162000000	-0.0586763	0.0419193	A to B	chr1	161195729	161200536	TOMM40L	TOMM40L	+	no	down	-0.269204	0.246907
178	chr1	161000000	162000000	-0.0586763	0.0419193	A to B	chr1	161007422	161008774	TSTD1	TSTD1		yes	down	-1.36851	3.22337e-07
179	chr1	2000000	3000000	0.0663026	0.0752295	stable A	chr1	2572807	2706230	TTC34	TTC34		no	down	-1.14821	0.376997
180	chr1	161000000	162000000	-0.0586763	0.0419193	A to B	chr1	161123534	161128646	UFC1	UFC1	+	no	up	0.456352	0.00344506
181	chr1	161000000	162000000	-0.0586763	0.0419193	A to B	chr1	161009041	161015769	USF1	USF1		yes	down	-1.50268	2.72604e-15
182	chr1	161000000	162000000	-0.0586763	0.0419193	A to B	chr1	161129254	161135516	USP21	USP21	+	yes	down	-1.12402	4.1137e-05
183	chr1	71000000	72000000	-0.0679304	-0.0732227	stable B	chr1	71528974	71546972	ZRANB2	ZRANB2		no	down	-0.101126	0.795371
184	chr1	71000000	72000000	-0.0679304	-0.0732227	stable B	chr1	71512189	71532865	ZRANB2-AS1	ZRANB2-AS1	+	no	up	1.74605	0.179344
185	chr1	71000000	72000000	-0.0679304	-0.0732227	stable B	chr1	71547007	71703406	ZRANB2-AS2	ZRANB2-AS2	+	yes	up	1.63611	0.00759955
186	chr1	50000000	51000000	0.0684632	-0.0629686	B to A	chr1	48998527	50489626	AGBL4	AGBL4		yes	up	1.35009	3.10144e-11
187	chr1	3000000	4000000	0.0621965	0.072761	stable A	chr1	3371147	3397677	ARHGEF16	ARHGEF16	+	yes	down	-4.37247	9.99646e-92
188	chr1	169000000	170000000	-0.0667926	0.0441236	A to B	chr1	169075947	169101960	ATP1B1	ATP1B1	+	yes	up	2.39021	1.40694e-29
189	chr1	169000000	170000000	-0.0667926	0.0441236	A to B	chr1	169337194	169365780	BLZF1	BLZF1	+	yes	up	2.83729	2.51387e-68
190	chr1	169000000	170000000	-0.0667926	0.0441236	A to B	chr1	169764550	169822229	C1orf112	C1orf112	+	no	down	-0.30378	0.192841
191	chr1	3000000	4000000	0.0621965	0.072761	stable A	chr1	3805697	3816857	C1orf174	C1orf174		no	up	0.202455	0.587353
192	chr1	169000000	170000000	-0.0667926	0.0441236	A to B	chr1	169364108	169429907	CCDC181	CCDC181		no	down	-0.464141	0.145635
193	chr1	3000000	4000000	0.0621965	0.072761	stable A	chr1	3668965	3688209	CCDC27	CCDC27	+	no	down	-0.710649	0.706766
194	chr1	3000000	4000000	0.0621965	0.072761	stable A	chr1	3728645	3773797	CEP104	CEP104		yes	up	1.75019	2.2231e-47
195	chr1	3000000	4000000	0.0621965	0.072761	stable A	chr1	3773831	3801993	DFFB	DFFB	+	yes	down	-1.13595	1.30383e-10
196	chr1	50000000	51000000	0.0684632	-0.0629686	B to A	chr1	50883223	50889119	DMRTA2	DMRTA2		yes	down	-1.4086	1.79439e-05
197	chr1	50000000	51000000	0.0684632	-0.0629686	B to A	chr1	50513686	50669457	ELAVL4	ELAVL4	+	yes	up	1.36915	7.73165e-05
198	chr1	169000000	170000000	-0.0667926	0.0441236	A to B	chr1	169481192	169555769	F5	F5		yes	down	-1.52774	6.28322e-21
199	chr1	50000000	51000000	0.0684632	-0.0629686	B to A	chr1	50906935	51425936	FAF1	FAF1		no	up	0.446803	0.000581359
200	chr1	169000000	170000000	-0.0667926	0.0441236	A to B	chr1	169890470	170043879	KIFAP3	KIFAP3		yes	up	1.34849	2.81729e-09
201	chr1	169000000	170000000	-0.0667926	0.0441236	A to B	chr1	168873143	169056243	LINC00970	LINC00970		no	down	-2.44027
202	chr1	3000000	4000000	0.0621965	0.072761	stable A	chr1	3816968	3832011	LINC01134	LINC01134	+	yes	up	2.84171	0.000500041
203	chr1	3000000	4000000	0.0621965	0.072761	stable A	chr1	3696784	3713068	LRRC47	LRRC47		yes	up	1.06084	1.04177e-08
204	chr1	3000000	4000000	0.0621965	0.072761	stable A	chr1	3404506	3528059	MEGF6	MEGF6		yes	down	-3.57178	3.56728e-19
205	chr1	169000000	170000000	-0.0667926	0.0441236	A to B	chr1	169761670	169764061	METTL18	METTL18		no	up	0.46447	0.183306
206	chr1	72000000	73000000	-0.00871481	-0.0726498	stable B	chr1	71868625	72748277	NEGR1	NEGR1		no	up	0.0818331	0.823736
207	chr1	169000000	170000000	-0.0667926	0.0441236	A to B	chr1	169101768	169337201	NME7	NME7		yes	up	2.36956	1.78187e-47
208	chr1	3000000	4000000	0.0621965	0.072761	stable A	chr1	2985742	3355185	PRDM16	PRDM16	+	no	up	1.0782	0.104637
209	chr1	169000000	170000000	-0.0667926	0.0441236	A to B	chr1	169822215	169863100	SCYL3	SCYL3		no	up	0.462949	0.0103073
210	chr1	169000000	170000000	-0.0667926	0.0441236	A to B	chr1	169691781	169703220	SELE	SELE		no	down	-1.72004	0.0599893
211	chr1	169000000	170000000	-0.0667926	0.0441236	A to B	chr1	169659806	169680843	SELL	SELL		yes	down	-1.8028	5.81904e-24
212	chr1	169000000	170000000	-0.0667926	0.0441236	A to B	chr1	169558088	169599377	SELP	SELP		no	down	-0.296965	0.580196
213	chr1	169000000	170000000	-0.0667926	0.0441236	A to B	chr1	169433149	169455208	SLC19A2	SLC19A2		no	up	0.159114	0.623524
214	chr1	3000000	4000000	0.0621965	0.072761	stable A	chr1	3689325	3692546	SMIM1	SMIM1	+	no	down	-0.692144	0.0246302
215	chr1	3000000	4000000	0.0621965	0.072761	stable A	chr1	3569129	3652765	TP73	TP73	+	yes	down	-1.87845	0.000710855
216	chr1	3000000	4000000	0.0621965	0.072761	stable A	chr1	3652548	3663937	TP73-AS1	TP73-AS1		no	down	-0.658173	0.000668156
217	chr1	3000000	4000000	0.0621965	0.072761	stable A	chr1	3541556	3546694	TPRG1L	TPRG1L	+	yes	up	2.25819	1.19209e-84
218	chr1	3000000	4000000	0.0621965	0.072761	stable A	chr1	3547331	3566671	WRAP73	WRAP73		no	down	-0.376264	0.00677278
219	chr1	57000000	58000000	0.072062	-0.044366	B to A	chr1	57184477	57285369	C1orf168	C1orf168		yes	down	-4.86859	4.99736e-31
220	chr1	57000000	58000000	0.072062	-0.044366	B to A	chr1	57320443	57383894	C8A	C8A	+	no	up	0.283886
221	chr1	57000000	58000000	0.072062	-0.044366	B to A	chr1	57394883	57431813	C8B	C8B		no	up	1.74626
222	chr1	57000000	58000000	0.072062	-0.044366	B to A	chr1	57463579	58716211	DAB1	DAB1		yes	up	3.87508	1.59195e-21
223	chr1	182000000	183000000	-0.0715088	0.0373212	A to B	chr1	182808439	182857117	DHX9	DHX9	+	yes	up	1.49304	5.14908e-36
224	chr1	182000000	183000000	-0.0715088	0.0373212	A to B	chr1	182347228	182361341	GLUL	GLUL		yes	down	-1.34743	2.10798e-17
225	chr1	182000000	183000000	-0.0715088	0.0373212	A to B	chr1	182992595	183114727	LAMC1	LAMC1	+	yes	down	-1.27706	1.13069e-09
226	chr1	182000000	183000000	-0.0715088	0.0373212	A to B	chr1	182584275	182585764	LOC284648	LOC284648	+	yes	down	-3.72288	2.59895e-05
227	chr1	5000000	6000000	0.0701404	0.0130561	stable A	chr1	5922732	5922801	MIR4689	MIR4689		no	down	-0.573694
228	chr1	5000000	6000000	0.0701404	0.0130561	stable A	chr1	5922868	6052533	NPHP4	NPHP4		no	down	-0.739925	0.000136243
229	chr1	182000000	183000000	-0.0715088	0.0373212	A to B	chr1	182758584	182799519	NPL	NPL	+	yes	down	-1.51213	0.0131701
230	chr1	57000000	58000000	0.072062	-0.044366	B to A	chr1	56960419	57045257	PLPP3	PLPP3		yes	up	3.54283	1.12864e-31
231	chr1	57000000	58000000	0.072062	-0.044366	B to A	chr1	57110990	57181008	PRKAA2	PRKAA2	+	yes	up	1.08845	0.000290264
232	chr1	182000000	183000000	-0.0715088	0.0373212	A to B	chr1	182567758	182573548	RGS16	RGS16		no	down	-0.176385	0.634124
233	chr1	182000000	183000000	-0.0715088	0.0373212	A to B	chr1	182615792	182642067	RGS8	RGS8		no	up	0.339125	0.771714
234	chr1	182000000	183000000	-0.0715088	0.0373212	A to B	chr1	182419256	182529732	RGSL1	RGSL1	+	no	down	-0.677895
235	chr1	182000000	183000000	-0.0715088	0.0373212	A to B	chr1	182542769	182558394	RNASEL	RNASEL		no	up	0.20644	0.244258
236	chr1	182000000	183000000	-0.0715088	0.0373212	A to B	chr1	182367252	182369751	TEDDM1	TEDDM1		no	down	-4.01938
237	chr1	182000000	183000000	-0.0715088	0.0373212	A to B	chr1	182023705	182030847	ZNF648	ZNF648		yes	up	2.08139	0.000533082
238	chr1	73000000	74000000	-0.0685999	-0.0734874	stable B
239	chr1	6000000	7000000	0.073833	0.0773819	stable A	chr1	6324332	6453826	ACOT7	ACOT7		yes	up	1.23858	5.04934e-06
240	chr1	183000000	184000000	-0.0569785	0.068444	A to B	chr1	183615411	183622448	APOBEC4	APOBEC4		no	down	-1.86086	0.10142
241	chr1	183000000	184000000	-0.0569785	0.068444	A to B	chr1	183595328	183605076	ARPC5	ARPC5		yes	up	1.01482	6.02518e-07
242	chr1	6000000	7000000	0.073833	0.0773819	stable A	chr1	6845384	7829766	CAMTA1	CAMTA1	+	no	down	-0.0649912	0.773744
243	chr1	6000000	7000000	0.073833	0.0773819	stable A	chr1	6161847	6240194	CHD5	CHD5		yes	down	-1.6286	1.26547e-09
244	chr1	183000000	184000000	-0.0569785	0.068444	A to B	chr1	183898796	184006904	COLGALT2	COLGALT2		yes	up	1.79706	4.36068e-16
245	chr1	58000000	59000000	0.0715542	-0.0512157	B to A	chr1	57463579	58716211	DAB1	DAB1		yes	up	3.87508	1.59195e-21
246	chr1	6000000	7000000	0.073833	0.0773819	stable A	chr1	6694228	6761966	DNAJC11	DNAJC11		no	up	0.121173	0.713294
247	chr1	6000000	7000000	0.073833	0.0773819	stable A	chr1	6484848	6521004	ESPN	ESPN	+	yes	down	-2.91186	3.4524e-32
248	chr1	74000000	75000000	-0.0683831	-0.0735306	stable B	chr1	74663896	74674386	FPGT	FPGT	+	no	up	0.343356	0.509611
249	chr1	74000000	75000000	-0.0683831	-0.0735306	stable B	chr1	74663896	75010116	FPGT-TNNI3K	FPGT-TNNI3K	+	no	down	-0.200892
250	chr1	6000000	7000000	0.073833	0.0773819	stable A	chr1	6307406	6321035	GPR153	GPR153		yes	down	-1.39101	1.912e-10
251	chr1	6000000	7000000	0.073833	0.0773819	stable A	chr1	6475294	6479979	HES2	HES2		yes	down	-4.2907	3.56542e-05
252	chr1	6000000	7000000	0.073833	0.0773819	stable A	chr1	6281253	6296044	ICMT	ICMT		yes	up	1.24903	8.79573e-14
253	chr1	6000000	7000000	0.073833	0.0773819	stable A	chr1	6052358	6161253	KCNAB2	KCNAB2	+	yes	down	-1.36946	6.06381e-09
254	chr1	6000000	7000000	0.073833	0.0773819	stable A	chr1	6650784	6662958	KLHL21	KLHL21		yes	up	1.03075	1.39869e-09
255	chr1	183000000	184000000	-0.0569785	0.068444	A to B	chr1	182992595	183114727	LAMC1	LAMC1	+	yes	down	-1.27706	1.13069e-09
256	chr1	183000000	184000000	-0.0569785	0.068444	A to B	chr1	183155174	183214262	LAMC2	LAMC2	+	yes	down	-2.95829	1.48173e-50
257	chr1	6000000	7000000	0.073833	0.0773819	stable A	chr1	6296300	6299502	LINC00337	LINC00337	+	no	down	-1.61056	0.271488
258	chr1	6000000	7000000	0.073833	0.0773819	stable A	chr1	6784805	6790072	LOC100505887	LOC100505887	+	no	down	-2.41818
259	chr1	6000000	7000000	0.073833	0.0773819	stable A	chr1	6264900	6265840	LOC102724450	LOC102724450		yes	down	-2.07516	0.00245743
260	chr1	74000000	75000000	-0.0683831	-0.0735306	stable B	chr1	74491702	74663871	LRRIQ3	LRRIQ3		no	down	-0.145982	0.841504
261	chr1	183000000	184000000	-0.0569785	0.068444	A to B	chr1	183524697	183560056	NCF2	NCF2		yes	down	-2.63848	2.61356e-20
262	chr1	183000000	184000000	-0.0569785	0.068444	A to B	chr1	183217372	183387634	NMNAT2	NMNAT2		yes	up	3.31596	3.01995e-159
263	chr1	6000000	7000000	0.073833	0.0773819	stable A	chr1	6581407	6614658	NOL9	NOL9		no	up	0.0598745	0.792286
264	chr1	6000000	7000000	0.073833	0.0773819	stable A	chr1	5922868	6052533	NPHP4	NPHP4		no	down	-0.739925	0.000136243
265	chr1	58000000	59000000	0.0715542	-0.0512157	B to A	chr1	58946391	59012471	OMA1	OMA1		yes	down	-1.14783	5.55392e-06
266	chr1	6000000	7000000	0.073833	0.0773819	stable A	chr1	6673756	6684093	PHF13	PHF13	+	no	up	0.742118	3.6532e-06
267	chr1	6000000	7000000	0.073833	0.0773819	stable A	chr1	6526152	6580121	PLEKHG5	PLEKHG5		yes	down	-2.70021	1.36899e-61
268	chr1	183000000	184000000	-0.0569785	0.068444	A to B	chr1	183605182	183897685	RGL1	RGL1	+	no	up	0.760838	1.84515e-06
269	chr1	6000000	7000000	0.073833	0.0773819	stable A	chr1	6266189	6281359	RNF207	RNF207	+	yes	down	-3.38284	4.57345e-52
270	chr1	6000000	7000000	0.073833	0.0773819	stable A	chr1	6245080	6259679	RPL22	RPL22		no	down	-0.563849	0.000177364
271	chr1	183000000	184000000	-0.0569785	0.068444	A to B	chr1	183441506	183523328	SMG7	SMG7	+	no	down	-0.265253	0.214167
272	chr1	183000000	184000000	-0.0569785	0.068444	A to B	chr1	183430011	183441117	SMG7-AS1	SMG7-AS1		no	up	0.0659722	0.919453
273	chr1	6000000	7000000	0.073833	0.0773819	stable A	chr1	6615338	6639817	TAS1R1	TAS1R1	+	yes	down	-3.98299	1.11788e-06
274	chr1	6000000	7000000	0.073833	0.0773819	stable A	chr1	6684925	6695646	THAP3	THAP3	+	yes	down	-1.10652	8.89466e-08
275	chr1	6000000	7000000	0.073833	0.0773819	stable A	chr1	6521214	6526255	TNFRSF25	TNFRSF25		yes	down	-6.46871	0
276	chr1	6000000	7000000	0.073833	0.0773819	stable A	chr1	6640051	6649340	ZBTB48	ZBTB48	+	yes	down	-2.41214	5.16393e-42
277	chr1	64000000	65000000	0.0387744	-0.00423288	B to A	chr1	64936476	65158741	CACHD1	CACHD1	+	no	down	-0.141984	0.662142
278	chr1	7000000	8000000	0.0739603	0.0775495	stable A	chr1	6845384	7829766	CAMTA1	CAMTA1	+	no	down	-0.0649912	0.773744
279	chr1	75000000	76000000	-0.0696791	-0.0731704	stable B	chr1	75171172	75199092	CRYZ	CRYZ		no	down	-0.0362141	0.914386
280	chr1	64000000	65000000	0.0387744	-0.00423288	B to A	chr1	64014651	64016307	DLEU2L	DLEU2L	+	no	down	-0.0644902	0.944794
281	chr1	225000000	226000000	-0.0269188	0.0266223	A to B	chr1	225117356	225586996	DNAH14	DNAH14	+	yes	down	-1.29195	2.15723e-06
282	chr1	64000000	65000000	0.0387744	-0.00423288	B to A	chr1	63988972	64038364	EFCAB7	EFCAB7	+	no	down	-0.223519	0.389196
283	chr1	225000000	226000000	-0.0269188	0.0266223	A to B	chr1	225674534	225840845	ENAH	ENAH		no	down	-0.316586	0.182058
284	chr1	225000000	226000000	-0.0269188	0.0266223	A to B	chr1	225997776	226033262	EPHX1	EPHX1	+	yes	down	-2.66077	7.54505e-23
285	chr1	75000000	76000000	-0.0696791	-0.0731704	stable B	chr1	75033795	75139422	ERICH3	ERICH3		yes	down	-2.24856	5.72188e-32
286	chr1	75000000	76000000	-0.0696791	-0.0731704	stable B	chr1	75043114	75091782	ERICH3-AS1	ERICH3-AS1	+	no	down	-1.64796
287	chr1	75000000	76000000	-0.0696791	-0.0731704	stable B	chr1	74663896	75010116	FPGT-TNNI3K	FPGT-TNNI3K	+	no	down	-0.200892
288	chr1	225000000	226000000	-0.0269188	0.0266223	A to B	chr1	225589204	225616557	LBR	LBR		no	down	-0.760488	0.00770308
289	chr1	75000000	76000000	-0.0696791	-0.0731704	stable B	chr1	75594119	75627218	LHX8	LHX8	+	no	down	-2.58051	0.151616
290	chr1	7000000	8000000	0.0739603	0.0775495	stable A	chr1	7844489	7905240	PER3	PER3	+	yes	up	1.08103	8.66501e-09
291	chr1	64000000	65000000	0.0387744	-0.00423288	B to A	chr1	64058947	64125916	PGM1	PGM1	+	yes	up	2.79062	8.84002e-73
292	chr1	64000000	65000000	0.0387744	-0.00423288	B to A	chr1	64239690	64647179	ROR1	ROR1	+	no	down	-0.634161	0.0705379
293	chr1	64000000	65000000	0.0387744	-0.00423288	B to A	chr1	64560125	64579474	ROR1-AS1	ROR1-AS1		yes	down	-6.28429	0.000180714
294	chr1	75000000	76000000	-0.0696791	-0.0731704	stable B	chr1	75667816	76076799	SLC44A5	SLC44A5		yes	down	-5.40386	1.04322e-46
295	chr1	225000000	226000000	-0.0269188	0.0266223	A to B	chr1	225965515	225978168	SRP9	SRP9	+	yes	up	1.02628	0.00254874
296	chr1	7000000	8000000	0.0739603	0.0775495	stable A	chr1	7975931	8003225	TNFRSF9	TNFRSF9		no	up	1.3389	0.387488
297	chr1	75000000	76000000	-0.0696791	-0.0731704	stable B	chr1	75198836	75232360	TYW3	TYW3	+	yes	up	1.26693	2.73776e-09
298	chr1	7000000	8000000	0.0739603	0.0775495	stable A	chr1	7907672	7913551	UTS2	UTS2		yes	down	-4.09036	9.78014e-06
299	chr1	7000000	8000000	0.0739603	0.0775495	stable A	chr1	7831329	7841492	VAMP3	VAMP3	+	no	up	0.326706	0.0423789
300	chr1	76000000	77000000	-0.0490012	-0.0696389	stable B	chr1	76190032	76229363	ACADM	ACADM	+	yes	up	2.33413	5.12407e-35
301	chr2	0	1000000	-0.0463258	0.00233221	A to B	chr2	264869	278282	ACP1	ACP1	+	yes	up	1.49929	3.12638e-41
302	chr1	76000000	77000000	-0.0490012	-0.0696389	stable B	chr1	76207687	76210698	DLSTP1	DLSTP1		no	up	1.14095	0.105633
303	chr1	8000000	9000000	0.0736701	0.0771071	stable A	chr1	8921059	8939151	ENO1	ENO1		no	up	0.913864	1.55044e-13
304	chr1	8000000	9000000	0.0736701	0.0771071	stable A	chr1	8938894	8939943	ENO1-AS1	ENO1-AS1	+	no	down	-0.501638	0.644201
305	chr1	8000000	9000000	0.0736701	0.0771071	stable A	chr1	8071779	8086393	ERRFI1	ERRFI1		no	up	0.815294	0.00119415
306	chr2	0	1000000	-0.0463258	0.00233221	A to B	chr2	38814	46588	FAM110C	FAM110C		no	up	0.518032	0.036551
307	chr2	0	1000000	-0.0463258	0.00233221	A to B	chr2	279561	288308	FAM150B	FAM150B		yes	down	-1.30164	0.00433248
308	chr1	66000000	67000000	0.0612967	-0.0629458	B to A	chr1	65886335	66103176	LEPR	LEPR	+	yes	up	4.48707	6.52056e-59
309	chr2	0	1000000	-0.0463258	0.00233221	A to B	chr2	779837	864112	LINC01115	LINC01115		no	up	0.0455468	0.925776
310	chr2	0	1000000	-0.0463258	0.00233221	A to B	chr2	895902	901137	LOC101060385	LOC101060385		yes	down	-4.26624	2.41765e-07
311	chr1	66000000	67000000	0.0612967	-0.0629458	B to A	chr1	66508183	66516401	LOC101927139	LOC101927139		no	down	-3.75331
312	chr1	8000000	9000000	0.0736701	0.0771071	stable A	chr1	8268732	8275268	LOC102724539	LOC102724539	+	no	up	3.18152
313	chr1	8000000	9000000	0.0736701	0.0771071	stable A	chr1	8484705	8495076	LOC102724552	LOC102724552	+	yes	down	-4.09973	1.21964e-06
314	chr1	76000000	77000000	-0.0490012	-0.0696389	stable B	chr1	76262556	76378923	MSH4	MSH4	+	no	down	-2.66481	0.133044
315	chr1	8000000	9000000	0.0736701	0.0771071	stable A	chr1	8021714	8045342	PARK7	PARK7	+	no	up	0.313647	0.236311
316	chr1	66000000	67000000	0.0612967	-0.0629458	B to A	chr1	66258193	66840262	PDE4B	PDE4B	+	no	down	-0.0165201	0.935803
317	chr1	76000000	77000000	-0.0490012	-0.0696389	stable B	chr1	76251879	76260775	RABGGTB	RABGGTB	+	no	up	0.100993	0.546439
318	chr1	8000000	9000000	0.0736701	0.0771071	stable A	chr1	8412464	8877699	RERE	RERE		no	down	-0.28055	0.290501
319	chr1	66000000	67000000	0.0612967	-0.0629458	B to A	chr1	66999252	67216822	SGIP1	SGIP1	+	no	down	-0.387191	0.0498578
320	chr2	0	1000000	-0.0463258	0.00233221	A to B	chr2	218136	264866	SH3YL1	SH3YL1		yes	down	-1.36351	4.18387e-07
321	chr1	76000000	77000000	-0.0490012	-0.0696389	stable B	chr1	75667816	76076799	SLC44A5	SLC44A5		yes	down	-5.40386	1.04322e-46
322	chr1	8000000	9000000	0.0736701	0.0771071	stable A	chr1	8378145	8404227	SLC45A1	SLC45A1	+	no	up	0.816924	8.30211e-05
323	chr1	76000000	77000000	-0.0490012	-0.0696389	stable B	chr1	76253574	76253657	SNORD45A	SNORD45A	+	no	up	3.98243	0.106434
324	chr1	76000000	77000000	-0.0490012	-0.0696389	stable B	chr1	76255162	76255232	SNORD45B	SNORD45B	+	no	up	0.288542
325	chr1	76000000	77000000	-0.0490012	-0.0696389	stable B	chr1	76252757	76252834	SNORD45C	SNORD45C	+	no	up	1.76508
326	chr2	0	1000000	-0.0463258	0.00233221	A to B	chr2	946554	1371384	SNTG2	SNTG2	+	yes	down	-1.46264	5.39474e-12
327	chr1	76000000	77000000	-0.0490012	-0.0696389	stable B	chr1	76540389	77096669	ST6GALNAC3	ST6GALNAC3	+	no	down	-0.134635	0.597443
328	chr2	0	1000000	-0.0463258	0.00233221	A to B	chr2	667973	677439	TMEM18	TMEM18		no	up	0.303721	0.0434648
329	chr1	8000000	9000000	0.0736701	0.0771071	stable A	chr1	7975931	8003225	TNFRSF9	TNFRSF9		no	up	1.3389	0.387488
330	chr1	78000000	79000000	-0.0615963	-0.0689735	stable B	chr1	77747662	78025654	AK5	AK5	+	yes	up	5.1305	6.39378e-138
331	chr1	67000000	68000000	0.0648233	-0.0408907	B to A	chr1	67557859	67600654	C1orf141	C1orf141		no	up	1.1856
332	chr1	9000000	10000000	0.0737135	0.0774318	stable A	chr1	9005893	9035148	CA6	CA6	+	yes	down	-1.91965	0.027996
333	chr1	9000000	10000000	0.0737135	0.0774318	stable A	chr1	9789079	9884584	CLSTN1	CLSTN1		yes	up	1.28456	1.17136e-11
334	chr2	7000000	8000000	-0.0679671	0.0601013	A to B	chr2	6980684	7006766	CMPK2	CMPK2		no	up	0.471564	0.0544959
335	chr1	9000000	10000000	0.0737135	0.0774318	stable A	chr1	9908334	9970316	CTNNBIP1	CTNNBIP1		no	down	-0.400033	0.0537254
336	chr1	78000000	79000000	-0.0615963	-0.0689735	stable B	chr1	78444842	78483648	DNAJB4	DNAJB4	+	yes	up	2.33038	9.76054e-11
337	chr1	78000000	79000000	-0.0615963	-0.0689735	stable B	chr1	78245309	78345225	FAM73A	FAM73A	+	yes	up	3.13069	1.08827e-39
338	chr1	78000000	79000000	-0.0615963	-0.0689735	stable B	chr1	78412167	78444889	FUBP1	FUBP1		yes	up	2.55032	2.13892e-39
339	chr1	78000000	79000000	-0.0615963	-0.0689735	stable B	chr1	78510646	78604133	GIPC2	GIPC2	+	yes	up	1.09786	0.0171038
340	chr1	9000000	10000000	0.0737135	0.0774318	stable A	chr1	9164476	9189229	GPR157	GPR157		yes	up	5.29226	0.000277776
341	chr1	9000000	10000000	0.0737135	0.0774318	stable A	chr1	9294863	9331394	H6PD	H6PD	+	no	up	0.126577	0.513138
342	chr1	67000000	68000000	0.0648233	-0.0408907	B to A	chr1	67773047	67862583	IL12RB2	IL12RB2	+	no	up	0.242965	0.839974
343	chr1	67000000	68000000	0.0648233	-0.0408907	B to A	chr1	67632169	67725650	IL23R	IL23R	+	no	up	3.76616	0.118384
344	chr1	67000000	68000000	0.0648233	-0.0408907	B to A	chr1	67263424	67266942	INSL5	INSL5		no	down	-3.59429	0.0579942
345	chr1	9000000	10000000	0.0737135	0.0774318	stable A	chr1	9485153	9489055	LOC100506022	LOC100506022		yes	up	1.42697	0.00320392
346	chr2	7000000	8000000	-0.0679671	0.0601013	A to B	chr2	7561392	7590381	LOC100506274	LOC100506274	+	yes	down	-5.79679	7.44964e-05
347	chr2	7000000	8000000	-0.0679671	0.0601013	A to B	chr2	7202858	7218011	LOC101929452	LOC101929452		yes	down	-3.63351	0.0403294
348	chr1	9000000	10000000	0.0737135	0.0774318	stable A	chr1	9242263	9252144	LOC102724571	LOC102724571	+	no	down	-0.129087	0.870881
349	chr1	9000000	10000000	0.0737135	0.0774318	stable A	chr1	9982171	10003485	LZIC	LZIC		yes	up	1.00863	8.96502e-07
350	chr1	67000000	68000000	0.0648233	-0.0408907	B to A	chr1	67390578	67454302	MIER1	MIER1	+	no	up	0.74673	0.0300151
351	chr1	67000000	68000000	0.0648233	-0.0408907	B to A	chr1	67094123	67094200	MIR3117	MIR3117	+	no	down	-3.67954
352	chr1	9000000	10000000	0.0737135	0.0774318	stable A	chr1	9208070	9242397	MIR34AHG	MIR34AHG		yes	down	-1.15959	0.0100431
353	chr1	78000000	79000000	-0.0615963	-0.0689735	stable B	chr1	78354200	78409578	NEXN	NEXN	+	yes	down	-1.59136	3.34297e-05
354	chr1	78000000	79000000	-0.0615963	-0.0689735	stable B	chr1	78347033	78355224	NEXN-AS1	NEXN-AS1		no	down	-1.20379	0.21625
355	chr1	9000000	10000000	0.0737135	0.0774318	stable A	chr1	9711790	9789172	PIK3CD	PIK3CD	+	no	down	-0.149832	0.694763
356	chr1	9000000	10000000	0.0737135	0.0774318	stable A	chr1	9712668	9714644	PIK3CD-AS1	PIK3CD-AS1		no	down	-2.42926
357	chr1	9000000	10000000	0.0737135	0.0774318	stable A	chr1	9732484	9747632	PIK3CD-AS2	PIK3CD-AS2		no	up	0.945214	0.000222714
358	chr1	78000000	79000000	-0.0615963	-0.0689735	stable B	chr1	78956728	79006386	PTGFR	PTGFR	+	yes	down	-2.43368	0.0315378
359	chr2	7000000	8000000	-0.0679671	0.0601013	A to B	chr2	7057523	7184309	RNF144A	RNF144A	+	no	up	0.268009	0.187005
360	chr2	7000000	8000000	-0.0679671	0.0601013	A to B	chr2	7052407	7058813	RNF144A-AS1	RNF144A-AS1		no	up	0.284725	0.555966
361	chr2	7000000	8000000	-0.0679671	0.0601013	A to B	chr2	7017796	7038363	RSAD2	RSAD2	+	no	down	-0.0115403	0.950545
362	chr1	67000000	68000000	0.0648233	-0.0408907	B to A	chr1	67873493	67896123	SERBP1	SERBP1		yes	up	1.14806	5.53526e-15
363	chr1	67000000	68000000	0.0648233	-0.0408907	B to A	chr1	66999252	67216822	SGIP1	SGIP1	+	no	down	-0.387191	0.0498578
364	chr1	9000000	10000000	0.0737135	0.0774318	stable A	chr1	9599528	9642831	SLC25A33	SLC25A33	+	no	up	0.45464	0.0102775
365	chr1	9000000	10000000	0.0737135	0.0774318	stable A	chr1	9097005	9129887	SLC2A5	SLC2A5		no	up	0.862838	0.0723538
366	chr1	67000000	68000000	0.0648233	-0.0408907	B to A	chr1	67465015	67520080	SLC35D1	SLC35D1		yes	up	2.34991	3.9143e-34
367	chr1	9000000	10000000	0.0737135	0.0774318	stable A	chr1	9352941	9429590	SPSB1	SPSB1	+	no	down	-0.305251	0.369623
368	chr1	67000000	68000000	0.0648233	-0.0408907	B to A	chr1	67218140	67244730	TCTEX1D1	TCTEX1D1	+	no	down	-0.61281	0.213507
369	chr1	9000000	10000000	0.0737135	0.0774318	stable A	chr1	9648932	9674935	TMEM201	TMEM201	+	no	down	-0.50175	0.0266238
370	chr1	78000000	79000000	-0.0615963	-0.0689735	stable B	chr1	78161674	78225564	USP33	USP33		yes	up	1.221	2.76538e-12
371	chr1	67000000	68000000	0.0648233	-0.0408907	B to A	chr1	67278572	67390570	WDR78	WDR78		yes	down	-1.12853	5.64218e-05
372	chr1	78000000	79000000	-0.0615963	-0.0689735	stable B	chr1	78028101	78149112	ZZZ3	ZZZ3		no	up	0.771765	2.36553e-07
373	chr1	79000000	80000000	-0.0686286	-0.0742139	stable B	chr1	79355449	79472495	ADGRL4	ADGRL4		no	up	0.312313	0.345617
374	chr1	10000000	11000000	0.0732584	0.0774765	stable A	chr1	10490159	10502872	APITD1	APITD1	+	no	down	-1.18559	0.239574
375	chr1	10000000	11000000	0.0732584	0.0774765	stable A	chr1	10696666	10856733	CASZ1	CASZ1		no	up	0.705524	7.65899e-05
376	chr1	10000000	11000000	0.0732584	0.0774765	stable A	chr1	10509776	10512060	CORT	CORT	+	yes	down	-3.54753	2.68504e-09
377	chr1	68000000	69000000	0.0251685	-0.067006	B to A	chr1	68939835	68962904	DEPDC1	DEPDC1		yes	up	4.93254	0.000190585
378	chr1	68000000	69000000	0.0251685	-0.067006	B to A	chr1	68962359	69004310	DEPDC1-AS1	DEPDC1-AS1	+	no	up	1.79096
379	chr1	10000000	11000000	0.0732584	0.0774765	stable A	chr1	10520603	10532613	DFFA	DFFA		yes	up	1.69484	2.93333e-18
380	chr1	68000000	69000000	0.0251685	-0.067006	B to A	chr1	68511645	68517314	DIRAS3	DIRAS3		yes	up	1.60371	3.13055e-11
381	chr1	68000000	69000000	0.0251685	-0.067006	B to A	chr1	68150860	68154021	GADD45A	GADD45A	+	no	up	0.709098	1.3196e-07
382	chr1	68000000	69000000	0.0251685	-0.067006	B to A	chr1	68167149	68299155	GNG12	GNG12		yes	up	2.2899	3.35712e-20
383	chr1	68000000	69000000	0.0251685	-0.067006	B to A	chr1	68297971	68668670	GNG12-AS1	GNG12-AS1	+	no	up	0.80012	0.176212
384	chr2	8000000	9000000	-0.0683778	0.0677205	A to B	chr2	8822113	8824583	ID2	ID2	+	yes	down	-2.74873	5.33035e-45
385	chr2	8000000	9000000	-0.0683778	0.0677205	A to B	chr2	8811114	8821993	ID2-AS1	ID2-AS1		yes	down	-1.28512	0.00126592
386	chr1	79000000	80000000	-0.0686286	-0.0742139	stable B	chr1	79115477	79129763	IFI44	IFI44	+	yes	down	-1.4511	3.92007e-08
387	chr1	79000000	80000000	-0.0686286	-0.0742139	stable B	chr1	79086067	79111830	IFI44L	IFI44L	+	yes	down	-2.68	1.1171e-16
388	chr2	8000000	9000000	-0.0683778	0.0677205	A to B	chr2	8868987	8977755	KIDINS220	KIDINS220		yes	up	1.49067	2.5299e-26
389	chr1	10000000	11000000	0.0732584	0.0774765	stable A	chr1	10270764	10441661	KIF1B	KIF1B	+	yes	up	1.18293	1.19171e-19
390	chr2	8000000	9000000	-0.0683778	0.0677205	A to B	chr2	8147901	8468549	LINC00299	LINC00299		yes	down	-4.16225	0.0264546
391	chr2	8000000	9000000	-0.0683778	0.0677205	A to B	chr2	8699963	8723922	LOC101929567	LOC101929567		yes	down	-3.43785	0.0226819
392	chr1	10000000	11000000	0.0732584	0.0774765	stable A	chr1	9982171	10003485	LZIC	LZIC		yes	up	1.00863	8.96502e-07
393	chr2	8000000	9000000	-0.0683778	0.0677205	A to B	chr2	8996701	9143876	MBOAT2	MBOAT2		no	up	0.821153	3.33231e-08
394	chr1	10000000	11000000	0.0732584	0.0774765	stable A	chr1	10002981	10045556	NMNAT1	NMNAT1	+	yes	up	1.50821	1.21128e-13
395	chr1	10000000	11000000	0.0732584	0.0774765	stable A	chr1	10535003	10690815	PEX14	PEX14	+	no	down	-0.526786	0.0116155
396	chr1	10000000	11000000	0.0732584	0.0774765	stable A	chr1	10459049	10480568	PGD	PGD	+	no	down	-0.123752	0.404243
397	chr1	79000000	80000000	-0.0686286	-0.0742139	stable B	chr1	78956728	79006386	PTGFR	PTGFR	+	yes	down	-2.43368	0.0315378
398	chr1	10000000	11000000	0.0732584	0.0774765	stable A	chr1	10057255	10076078	RBP7	RBP7	+	yes	down	-1.90032	1.14893e-09
399	chr1	10000000	11000000	0.0732584	0.0774765	stable A	chr1	10359024	10359128	RNU6-2	RNU6-2	+	yes	down	-2.81027	0.00143691
400	chr1	68000000	69000000	0.0251685	-0.067006	B to A	chr1	68894507	68915642	RPE65	RPE65		no	down	-0.664737
401	chr1	10000000	11000000	0.0732584	0.0774765	stable A	chr1	10093041	10241296	UBE4B	UBE4B	+	yes	up	1.3882	6.14744e-28
402	chr1	68000000	69000000	0.0251685	-0.067006	B to A	chr1	68564142	68698284	WLS	WLS		yes	up	2.60641	2.41825e-60
403	chr1	11000000	12000000	0.0735915	0.0775883	stable A	chr1	11796142	11810828	AGTRAP	AGTRAP	+	yes	down	-1.21139	7.85418e-10
404	chr1	77000000	78000000	0.0603192	-0.0653787	B to A	chr1	77747662	78025654	AK5	AK5	+	yes	up	5.1305	6.39378e-138
405	chr1	11000000	12000000	0.0735915	0.0775883	stable A	chr1	11249346	11256038	ANGPTL7	ANGPTL7	+	no	down	-0.176077	0.621587
406	chr1	11000000	12000000	0.0735915	0.0775883	stable A	chr1	11006530	11042094	C1orf127	C1orf127		no	down	-0.736605	0.196571
407	chr1	11000000	12000000	0.0735915	0.0775883	stable A	chr1	11822250	11849642	C1orf167	C1orf167	+	no	down	-3.78445	0.055851
408	chr1	11000000	12000000	0.0735915	0.0775883	stable A	chr1	11866153	11903201	CLCN6	CLCN6	+	no	up	0.21058	0.366911
409	chr1	11000000	12000000	0.0735915	0.0775883	stable A	chr1	11751781	11780336	DRAXIN	DRAXIN	+	no	up	2.1572
410	chr1	11000000	12000000	0.0735915	0.0775883	stable A	chr1	11126670	11159967	EXOSC10	EXOSC10		no	down	-0.069575	0.809557
411	chr2	33000000	34000000	-0.0501558	0.0489337	A to B	chr2	33808728	33824429	FAM98A	FAM98A		yes	up	1.89561	2.05048e-50
412	chr1	11000000	12000000	0.0735915	0.0775883	stable A	chr1	11708418	11714888	FBXO2	FBXO2		yes	down	-1.48939	1.15198e-06
413	chr1	11000000	12000000	0.0735915	0.0775883	stable A	chr1	11714432	11723384	FBXO44	FBXO44	+	yes	down	-1.16395	9.26995e-11
414	chr1	11000000	12000000	0.0735915	0.0775883	stable A	chr1	11724150	11734409	FBXO6	FBXO6	+	no	down	-0.736879	0.00187769
415	chr1	11000000	12000000	0.0735915	0.0775883	stable A	chr1	11979645	11986485	KIAA2013	KIAA2013		no	up	0.0264833	0.891717
416	chr2	33000000	34000000	-0.0501558	0.0489337	A to B	chr2	33050510	33162270	LINC00486	LINC00486	+	no	down	-3.32607	0.128574
417	chr2	33000000	34000000	-0.0501558	0.0489337	A to B	chr2	33152194	33171202	LOC100271832	LOC100271832	+	no	down	-2.15892
418	chr1	11000000	12000000	0.0735915	0.0775883	stable A	chr1	11837134	11839676	LOC102724659	LOC102724659		no	down	-1.63967
419	chr2	33000000	34000000	-0.0501558	0.0489337	A to B	chr2	33172369	33624575	LTBP1	LTBP1	+	yes	down	-1.56198	8.46397e-21
420	chr1	11000000	12000000	0.0735915	0.0775883	stable A	chr1	11734537	11751678	MAD2L2	MAD2L2		no	up	0.0412822	0.843667
421	chr1	11000000	12000000	0.0735915	0.0775883	stable A	chr1	11086580	11107296	MASP2	MASP2		yes	down	-3.3234	3.06324e-64
422	chr1	11000000	12000000	0.0735915	0.0775883	stable A	chr1	11845787	11866160	MTHFR	MTHFR		no	down	-0.487104	0.0515799
423	chr1	11000000	12000000	0.0735915	0.0775883	stable A	chr1	11166588	11322608	MTOR	MTOR		no	up	0.5766	9.72353e-06
424	chr1	11000000	12000000	0.0735915	0.0775883	stable A	chr1	11203955	11209595	MTOR-AS1	MTOR-AS1	+	no	up	3.20611
425	chr1	11000000	12000000	0.0735915	0.0775883	stable A	chr1	11905767	11907840	NPPA	NPPA		yes	down	-1.29483	1.92974e-05
426	chr1	11000000	12000000	0.0735915	0.0775883	stable A	chr1	11900376	11907673	NPPA-AS1	NPPA-AS1	+	yes	down	-2.83415	4.38559e-11
427	chr1	11000000	12000000	0.0735915	0.0775883	stable A	chr1	11917521	11918992	NPPB	NPPB		yes	up	1.87539	0.0472373
428	chr1	77000000	78000000	0.0603192	-0.0653787	B to A	chr1	77554667	77685132	PIGK	PIGK		yes	up	2.07139	3.22244e-17
429	chr1	11000000	12000000	0.0735915	0.0775883	stable A	chr1	11994724	12035599	PLOD1	PLOD1	+	no	down	-0.321714	0.0290709
430	chr1	11000000	12000000	0.0735915	0.0775883	stable A	chr1	11539295	11597640	PTCHD2	PTCHD2	+	yes	up	1.22694	5.12857e-12
431	chr2	33000000	34000000	-0.0501558	0.0489337	A to B	chr2	33661416	33789798	RASGRP3	RASGRP3	+	no	down	-0.904489	4.24671e-06
432	chr1	11000000	12000000	0.0735915	0.0775883	stable A	chr1	11114649	11120091	SRM	SRM		no	up	0.703169	1.67766e-06
433	chr1	77000000	78000000	0.0603192	-0.0653787	B to A	chr1	76540389	77096669	ST6GALNAC3	ST6GALNAC3	+	no	down	-0.134635	0.597443
434	chr1	77000000	78000000	0.0603192	-0.0653787	B to A	chr1	77333186	77529737	ST6GALNAC5	ST6GALNAC5	+	no	down	-0.0551743	0.787427
435	chr1	11000000	12000000	0.0735915	0.0775883	stable A	chr1	11072679	11085549	TARDBP	TARDBP	+	no	up	0.500992	0.000644232
436	chr2	33000000	34000000	-0.0501558	0.0489337	A to B	chr2	32853087	33046118	TTC27	TTC27	+	yes	up	1.71394	2.7216e-18
437	chr1	11000000	12000000	0.0735915	0.0775883	stable A	chr1	11333255	11348491	UBIAD1	UBIAD1	+	yes	up	1.84689	7.74659e-26
438	chr1	80000000	81000000	-0.0712483	-0.0752113	stable B
439	chr1	12000000	13000000	0.0677794	0.0737756	stable A	chr1	12704566	12727097	AADACL4	AADACL4	+	no	down	-3.75331
440	chr1	12000000	13000000	0.0677794	0.0737756	stable A	chr1	12806134	12821102	C1orf158	C1orf158	+	yes	up	1.31102	0.0441103
441	chr2	37000000	38000000	-0.0503616	0.0711724	A to B	chr2	37869025	37899678	CDC42EP3	CDC42EP3		no	down	-0.999213	0.000200403
442	chr2	37000000	38000000	-0.0503616	0.0711724	A to B	chr2	37428775	37458740	CEBPZ	CEBPZ		yes	up	1.22653	4.05785e-14
443	chr2	37000000	38000000	-0.0503616	0.0711724	A to B	chr2	37423635	37431886	CEBPZOS	CEBPZOS	+	no	up	0.038791	0.928369
444	chr1	12000000	13000000	0.0677794	0.0737756	stable A	chr1	12627939	12677737	DHRS3	DHRS3		yes	down	-1.01678	3.02767e-13
445	chr2	37000000	38000000	-0.0503616	0.0711724	A to B	chr2	37332284	37384190	EIF2AK2	EIF2AK2		yes	up	2.9781	3.00381e-58
446	chr1	90000000	91000000	0.0582017	-0.0673022	B to A	chr1	90090408	90098453	FLJ27354	FLJ27354		yes	up	2.73747	1.251e-19
447	chr1	90000000	91000000	0.0582017	-0.0673022	B to A	chr1	90458824	90460525	GEMIN8P4	GEMIN8P4		no	down	-0.0380182	0.923451
448	chr2	37000000	38000000	-0.0503616	0.0711724	A to B	chr2	37311594	37326387	GPATCH11	GPATCH11	+	yes	up	2.3908	6.38314e-35
449	chr2	37000000	38000000	-0.0503616	0.0711724	A to B	chr2	37208144	37311488	HEATR5B	HEATR5B		no	down	-0.283862	0.111231
450	chr1	81000000	82000000	-0.0705314	-0.0753712	stable B	chr1	81001440	81112473	LOC101927412	LOC101927412	+	no	down	-4.60743	0.11139
451	chr1	81000000	82000000	-0.0705314	-0.0753712	stable B	chr1	81979565	82023387	LOC101927434	LOC101927434		yes	down	-6.04081	0.000255188
452	chr1	90000000	91000000	0.0582017	-0.0673022	B to A	chr1	89990397	90063420	LRRC8B	LRRC8B	+	yes	up	1.01967	1.53912e-05
453	chr1	90000000	91000000	0.0582017	-0.0673022	B to A	chr1	90098644	90185094	LRRC8C	LRRC8C	+	yes	up	1.73123	4.08948e-12
454	chr1	90000000	91000000	0.0582017	-0.0673022	B to A	chr1	90286573	90401989	LRRC8D	LRRC8D	+	no	up	0.868187	2.40424e-05
455	chr1	12000000	13000000	0.0677794	0.0737756	stable A	chr1	12040238	12073572	MFN2	MFN2	+	yes	up	1.02506	2.58696e-11
456	chr1	12000000	13000000	0.0677794	0.0737756	stable A	chr1	12079299	12092106	MIIP	MIIP	+	yes	down	-1.02323	0.000137811
457	chr1	12000000	13000000	0.0677794	0.0737756	stable A	chr1	12638985	12639051	MIR6730	MIR6730		yes	down	-4.45004	0.0174847
458	chr2	37000000	38000000	-0.0503616	0.0711724	A to B	chr2	37458774	37476303	NDUFAF7	NDUFAF7	+	yes	down	-1.07156	4.0771e-07
459	chr1	12000000	13000000	0.0677794	0.0737756	stable A	chr1	11994724	12035599	PLOD1	PLOD1	+	no	down	-0.321714	0.0290709
460	chr1	12000000	13000000	0.0677794	0.0737756	stable A	chr1	12851546	12856777	PRAMEF1	PRAMEF1	+	no	up	0.283886
461	chr1	12000000	13000000	0.0677794	0.0737756	stable A	chr1	12834991	12838048	PRAMEF12	PRAMEF12	+	no	down	-1.63967
462	chr2	37000000	38000000	-0.0503616	0.0711724	A to B	chr2	37477646	37544222	PRKD3	PRKD3		yes	down	-1.40294	3.98063e-08
463	chr2	37000000	38000000	-0.0503616	0.0711724	A to B	chr2	37571753	37600465	QPCT	QPCT	+	no	up	0.834743	0.0103114
464	chr2	37000000	38000000	-0.0503616	0.0711724	A to B	chr2	37064841	37193615	STRN	STRN		no	up	0.86724	0.000103353
465	chr2	37000000	38000000	-0.0503616	0.0711724	A to B	chr2	37394963	37415690	SULT6B1	SULT6B1		no	down	-1.58157
466	chr1	12000000	13000000	0.0677794	0.0737756	stable A	chr1	12227060	12269277	TNFRSF1B	TNFRSF1B	+	no	down	-0.837287	0.00241031
467	chr1	12000000	13000000	0.0677794	0.0737756	stable A	chr1	12123434	12204264	TNFRSF8	TNFRSF8	+	no	down	-0.257525	0.884906
468	chr2	37000000	38000000	-0.0503616	0.0711724	A to B	chr2	36923833	37041937	VIT	VIT	+	yes	down	-2.72989	3.9811e-08
469	chr1	12000000	13000000	0.0677794	0.0737756	stable A	chr1	12290096	12572098	VPS13D	VPS13D	+	no	up	0.783879	1.93326e-11
470	chr1	90000000	91000000	0.0582017	-0.0673022	B to A	chr1	90460678	90494094	ZNF326	ZNF326	+	no	down	-0.353335	0.135313
471	chr2	65000000	66000000	-0.0181075	0.0710707	A to B	chr2	65454829	65498390	ACTR2	ACTR2	+	yes	up	2.58829	6.68452e-30
472	chr1	82000000	83000000	-0.0718589	-0.0747563	stable B	chr1	82165455	82458422	ADGRL2	ADGRL2	+	yes	down	-2.18016	8.25351e-28
473	chr1	111000000	112000000	0.00859752	-0.0288889	B to A	chr1	111991743	112004525	ATP5F1	ATP5F1	+	yes	up	1.17703	6.99899e-11
474	chr1	111000000	112000000	0.00859752	-0.0288889	B to A	chr1	111413821	111442558	CD53	CD53	+	no	down	-0.723145	0.00612873
475	chr2	65000000	66000000	-0.0181075	0.0710707	A to B	chr2	65283495	65314142	CEP68	CEP68	+	no	up	0.480822	0.00827871
476	chr1	111000000	112000000	0.00859752	-0.0288889	B to A	chr1	111682249	111727724	CEPT1	CEPT1	+	no	up	0.671927	2.76486e-05
477	chr1	111000000	112000000	0.00859752	-0.0288889	B to A	chr1	111770281	111786062	CHI3L2	CHI3L2	+	yes	up	1.81139	0.0479101
478	chr1	111000000	112000000	0.00859752	-0.0288889	B to A	chr1	111833474	111863188	CHIA	CHIA	+	yes	down	-4.06317	0.00272214
479	chr1	111000000	112000000	0.00859752	-0.0288889	B to A	chr1	111728591	111747160	DENND2D	DENND2D		no	up	0.466229	0.0185154
480	chr1	111000000	112000000	0.00859752	-0.0288889	B to A	chr1	111659954	111682838	DRAM2	DRAM2		no	down	-0.744582	0.00392422
481	chr1	111000000	112000000	0.00859752	-0.0288889	B to A	chr1	111059839	111061797	KCNA10	KCNA10		no	up	0.283886
482	chr1	111000000	112000000	0.00859752	-0.0288889	B to A	chr1	111136202	111174096	KCNA2	KCNA2		yes	up	1.87476	7.40735e-12
483	chr1	111000000	112000000	0.00859752	-0.0288889	B to A	chr1	111196186	111217655	KCNA3	KCNA3		no	up	0.509962	0.260189
484	chr1	82000000	83000000	-0.0718589	-0.0747563	stable B	chr1	81979565	82023387	LOC101927434	LOC101927434		yes	down	-6.04081	0.000255188
485	chr2	65000000	66000000	-0.0181075	0.0710707	A to B	chr2	65073264	65090765	LOC101927438	LOC101927438		no	down	-0.677895
486	chr2	65000000	66000000	-0.0181075	0.0710707	A to B	chr2	65128974	65159581	LOC400958	LOC400958		no	down	-4.13134
487	chr1	111000000	112000000	0.00859752	-0.0288889	B to A	chr1	111030302	111032880	LOC440602	LOC440602		no	up	0.283886
488	chr1	111000000	112000000	0.00859752	-0.0288889	B to A	chr1	111489812	111506566	LRIF1	LRIF1		yes	up	2.28767	1.48862e-13
489	chr1	13000000	14000000	0.0278337	0.0111345	stable A	chr1	13801445	13840242	LRRC38	LRRC38		yes	up	8.11354	8.12605e-11
490	chr1	111000000	112000000	0.00859752	-0.0288889	B to A	chr1	111956937	111970399	OVGP1	OVGP1		yes	down	-4.3675	1.99719e-17
491	chr1	13000000	14000000	0.0278337	0.0111345	stable A	chr1	13910252	13944452	PDPN	PDPN	+	yes	up	3.33427	7.51493e-63
492	chr1	111000000	112000000	0.00859752	-0.0288889	B to A	chr1	111889182	111895639	PIFO	PIFO	+	no	up	0.931388	0.000132998
493	chr1	13000000	14000000	0.0278337	0.0111345	stable A	chr1	13474053	13477569	PRAMEF19	PRAMEF19		no	up	0.283886
494	chr2	65000000	66000000	-0.0181075	0.0710707	A to B	chr2	65313988	65357435	RAB1A	RAB1A		yes	up	1.44075	7.77256e-16
495	chr2	65000000	66000000	-0.0181075	0.0710707	A to B	chr2	65215579	65251000	SLC1A4	SLC1A4	+	no	up	0.286604	0.236764
496	chr2	65000000	66000000	-0.0181075	0.0710707	A to B	chr2	65537985	65659656	SPRED2	SPRED2		no	up	0.431553	0.0242635
497	chr1	111000000	112000000	0.00859752	-0.0288889	B to A	chr1	111982512	111991930	WDR77	WDR77		no	up	0.472924	0.00054211
498	chr2	68000000	69000000	-0.0680785	0.0669656	A to B	chr2	68694691	68807294	APLF	APLF	+	yes	down	-3.18795	1.87047e-17
499	chr2	68000000	69000000	-0.0680785	0.0669656	A to B	chr2	68961913	69053957	ARHGAP25	ARHGAP25	+	yes	down	-2.54329	6.00947e-26
500	chr2	68000000	69000000	-0.0680785	0.0669656	A to B	chr2	68269332	68290159	C1D	C1D		yes	up	2.25664	1.31004e-21
501	chr2	68000000	69000000	-0.0680785	0.0669656	A to B	chr2	68511303	68547183	CNRIP1	CNRIP1		no	down	-0.284839	0.0529519
502	chr2	68000000	69000000	-0.0680785	0.0669656	A to B	chr2	68689505	68694390	FBXO48	FBXO48		yes	up	1.37111	9.38436e-05
503	chr1	14000000	15000000	0.0405034	0.0385733	stable A	chr1	14925213	15444544	KAZN	KAZN	+	no	down	-0.121694	0.517162
504	chr1	83000000	84000000	-0.0704337	-0.0741048	stable B	chr1	83439566	83451891	LINC01361	LINC01361		yes	down	-3.50849	0.0155442
505	chr1	164000000	165000000	0.0550808	-0.0597427	B to A	chr1	164528597	164821060	PBX1	PBX1	+	yes	up	1.50466	1.119e-24
506	chr2	68000000	69000000	-0.0680785	0.0669656	A to B	chr2	68592322	68624585	PLEK	PLEK	+	no	down	-0.864797	0.000293396
507	chr2	68000000	69000000	-0.0680785	0.0669656	A to B	chr2	68385005	68403094	PNO1	PNO1	+	yes	up	1.82386	6.31038e-26
508	chr2	68000000	69000000	-0.0680785	0.0669656	A to B	chr2	68405989	68479651	PPP3R1	PPP3R1		yes	up	2.15104	2.78846e-25
509	chr1	14000000	15000000	0.0405034	0.0385733	stable A	chr1	14026735	14151574	PRDM2	PRDM2	+	no	up	0.553042	1.3741e-05
510	chr2	68000000	69000000	-0.0680785	0.0669656	A to B	chr2	68872954	68882708	PROKR1	PROKR1	+	no	up	1.15657	0.343773
511	chr2	68000000	69000000	-0.0680785	0.0669656	A to B	chr2	68357281	68384692	WDR92	WDR92		yes	up	2.53914	6.85864e-33
512	chr2	96000000	97000000	-0.0281839	0.0676759	A to B	chr2	96778623	96781984	ADRA2B	ADRA2B		no	down	-3.84373
513	chr1	15000000	16000000	0.070087	0.07509	stable A	chr1	15898194	15911605	AGMAT	AGMAT		yes	down	-1.50515	0.00466113
514	chr1	165000000	166000000	0.0352281	-0.0522094	B to A	chr1	165631449	165667900	ALDH9A1	ALDH9A1		yes	up	1.63883	1.17629e-09
515	chr2	96000000	97000000	-0.0281839	0.0676759	A to B	chr2	96515296	96658068	ANKRD36C	ANKRD36C		no	down	-0.667551	0.0126607
516	chr2	96000000	97000000	-0.0281839	0.0676759	A to B	chr2	96789589	96804175	ASTL	ASTL		yes	down	-8.45769	2.27586e-08
517	chr1	15000000	16000000	0.070087	0.07509	stable A	chr1	15490692	15498120	C1orf195	C1orf195		no	down	-2.44027
518	chr1	15000000	16000000	0.070087	0.07509	stable A	chr1	15817896	15851285	CASP9	CASP9		yes	down	-2.79362	6.94456e-20
519	chr1	15000000	16000000	0.070087	0.07509	stable A	chr1	15783223	15798586	CELA2A	CELA2A	+	no	down	-1.39852	0.627989
520	chr1	15000000	16000000	0.070087	0.07509	stable A	chr1	15802596	15817895	CELA2B	CELA2B	+	yes	down	-2.18643	0.0182482
521	chr2	96000000	97000000	-0.0281839	0.0676759	A to B	chr2	96931884	96939900	CIAO1	CIAO1	+	no	up	0.160609	0.368851
522	chr1	15000000	16000000	0.070087	0.07509	stable A	chr1	15764938	15773153	CTRC	CTRC	+	yes	down	-4.47425	0.00172189
523	chr1	15000000	16000000	0.070087	0.07509	stable A	chr1	15943953	15987552	DDI2	DDI2	+	yes	up	3.30203	4.12539e-07
524	chr1	15000000	16000000	0.070087	0.07509	stable A	chr1	15853308	15898228	DNAJC16	DNAJC16	+	no	up	0.853299	0.000128224
525	chr1	84000000	85000000	-0.0640139	-0.0686857	stable B	chr1	84864215	84880691	DNASE2B	DNASE2B	+	yes	up	9.2221	4.65361e-18
526	chr2	96000000	97000000	-0.0281839	0.0676759	A to B	chr2	96808908	96811179	DUSP2	DUSP2		yes	down	-5.17797	9.36982e-122
527	chr1	15000000	16000000	0.070087	0.07509	stable A	chr1	15736391	15756839	EFHD2	EFHD2	+	no	down	-0.873034	2.26824e-05
528	chr2	96000000	97000000	-0.0281839	0.0676759	A to B	chr2	96068448	96078879	FAHD2A	FAHD2A	+	yes	down	-1.23791	4.9749e-13
529	chr2	96000000	97000000	-0.0281839	0.0676759	A to B	chr2	96676299	96688884	FAHD2CP	FAHD2CP	+	yes	down	-2.38564	1.03871e-16
530	chr1	15000000	16000000	0.070087	0.07509	stable A	chr1	15573768	15724622	FHAD1	FHAD1	+	yes	up	1.11517	0.0314283
531	chr1	84000000	85000000	-0.0640139	-0.0686857	stable B	chr1	84964006	84972262	GNG5	GNG5		yes	down	-1.02857	2.78581e-06
532	chr2	96000000	97000000	-0.0281839	0.0676759	A to B	chr2	96687694	96700727	GPAT2	GPAT2		yes	up	2.48837	1.3077e-15
533	chr2	96000000	97000000	-0.0281839	0.0676759	A to B	chr2	96991062	96994091	ITPRIPL1	ITPRIPL1	+	no	down	-0.565609	0.503803
534	chr1	15000000	16000000	0.070087	0.07509	stable A	chr1	14925213	15444544	KAZN	KAZN	+	no	down	-0.121694	0.517162
535	chr2	96000000	97000000	-0.0281839	0.0676759	A to B	chr2	95963072	96051825	KCNIP3	KCNIP3	+	no	down	-0.76656	0.00624377
536	chr2	96000000	97000000	-0.0281839	0.0676759	A to B	chr2	96472800	96492729	LINC00342	LINC00342		yes	down	-3.01484	2.21601e-52
537	chr1	165000000	166000000	0.0352281	-0.0522094	B to A	chr1	165171104	165325952	LMX1A	LMX1A		no	down	-0.991217	0.0378529
538	chr1	165000000	166000000	0.0352281	-0.0522094	B to A	chr1	165738166	165744685	LOC100147773	LOC100147773	+	no	up	0.805111	0.0353666
539	chr1	84000000	85000000	-0.0640139	-0.0686857	stable B	chr1	84267199	84326229	LOC101927560	LOC101927560		no	down	-0.129514	0.945192
540	chr1	84000000	85000000	-0.0640139	-0.0686857	stable B	chr1	84041471	84326679	LOC101927587	LOC101927587		no	down	-0.366716	0.691197
541	chr1	165000000	166000000	0.0352281	-0.0522094	B to A	chr1	165446079	165551392	LOC400794	LOC400794		no	down	-1.70536	0.143448
542	chr1	165000000	166000000	0.0352281	-0.0522094	B to A	chr1	165667987	165679199	LOC440700	LOC440700	+	yes	up	2.44642	0.0355664
543	chr1	165000000	166000000	0.0352281	-0.0522094	B to A	chr1	165513478	165533185	LRRC52	LRRC52	+	yes	up	2.18404	0.00717877
544	chr1	165000000	166000000	0.0352281	-0.0522094	B to A	chr1	165600110	165625372	MGST3	MGST3	+	no	up	0.277705	0.442154
545	chr1	84000000	85000000	-0.0640139	-0.0686857	stable B	chr1	84259598	84379059	MIR548AP	MIR548AP		no	down	-0.677895
546	chr1	84000000	85000000	-0.0640139	-0.0686857	stable B	chr1	84543658	84704181	PRKACB	PRKACB	+	yes	up	2.74912	2.55564e-36
547	chr1	84000000	85000000	-0.0640139	-0.0686857	stable B	chr1	84944920	84964033	RPF1	RPF1	+	no	up	0.882192	1.64915e-06
548	chr1	15000000	16000000	0.070087	0.07509	stable A	chr1	15986364	15988217	RSC1A1	RSC1A1	+	no	down	-0.0202917	0.953812
549	chr1	165000000	166000000	0.0352281	-0.0522094	B to A	chr1	165370159	165414592	RXRG	RXRG		yes	up	1.10305	1.67172e-07
550	chr1	84000000	85000000	-0.0640139	-0.0686857	stable B	chr1	84764049	84816481	SAMD13	SAMD13	+	yes	up	2.80138	2.45256e-11
551	chr2	96000000	97000000	-0.0281839	0.0676759	A to B	chr2	96940074	96971307	SNRNP200	SNRNP200		no	up	0.59463	0.000733578
552	chr1	84000000	85000000	-0.0640139	-0.0686857	stable B	chr1	84971984	85022178	SPATA1	SPATA1	+	no	down	-0.935955	0.283034
553	chr2	96000000	97000000	-0.0281839	0.0676759	A to B	chr2	96850603	96874573	STARD7	STARD7		yes	up	1.48959	4.93759e-43
554	chr2	96000000	97000000	-0.0281839	0.0676759	A to B	chr2	96874154	96908362	STARD7-AS1	STARD7-AS1	+	no	up	0.583391	0.120086
555	chr1	165000000	166000000	0.0352281	-0.0522094	B to A	chr1	165693528	165738159	TMCO1	TMCO1		yes	up	1.61115	3.72615e-13
556	chr2	96000000	97000000	-0.0281839	0.0676759	A to B	chr2	96915946	96931751	TMEM127	TMEM127		yes	up	1.02664	8.83091e-12
557	chr1	15000000	16000000	0.070087	0.07509	stable A	chr1	15479028	15546974	TMEM51	TMEM51	+	no	up	0.280157	0.295089
558	chr1	15000000	16000000	0.070087	0.07509	stable A	chr1	15438311	15478960	TMEM51-AS1	TMEM51-AS1		no	down	-0.622051	0.0999116
559	chr1	84000000	85000000	-0.0640139	-0.0686857	stable B	chr1	84335057	84464833	TTLL7	TTLL7		no	up	0.141745	0.747911
560	chr1	165000000	166000000	0.0352281	-0.0522094	B to A	chr1	165796732	165880855	UCK2	UCK2	+	no	up	0.193772	0.401048
561	chr1	84000000	85000000	-0.0640139	-0.0686857	stable B	chr1	84830641	84850484	UOX	UOX		no	down	-0.65994	0.618194
562	chr1	16000000	17000000	0.0699152	0.0769813	stable A	chr1	16524599	16539104	ARHGEF19	ARHGEF19		yes	down	-1.8071	5.77851e-08
563	chr1	85000000	86000000	-0.057149	-0.0654418	stable B	chr1	85731460	85742587	BCL10	BCL10		no	up	0.903242	9.37475e-06
564	chr1	172000000	173000000	0.042327	-0.0242372	B to A	chr1	172389828	172437969	C1orf105	C1orf105	+	no	down	-0.335562
565	chr1	85000000	86000000	-0.057149	-0.0654418	stable B	chr1	85715637	85725355	C1orf52	C1orf52		no	down	-0.847025	8.49318e-05
566	chr1	16000000	17000000	0.0699152	0.0769813	stable A	chr1	16330731	16333190	C1orf64	C1orf64	+	yes	up	5.63851	0.000422158
567	chr2	106000000	107000000	-0.0543166	0.0458443	A to B	chr2	106682113	106694609	C2orf40	C2orf40	+	no	down	-0.101487	0.693889
568	chr1	16000000	17000000	0.0699152	0.0769813	stable A	chr1	16348486	16360545	CLCNKA	CLCNKA	+	yes	down	-6.16501	8.22617e-114
569	chr1	16000000	17000000	0.0699152	0.0769813	stable A	chr1	16370231	16383821	CLCNKB	CLCNKB	+	yes	down	-3.39156	1.19639e-20
570	chr1	16000000	17000000	0.0699152	0.0769813	stable A	chr1	16944751	16957401	CROCCP2	CROCCP2		yes	down	-1.2539	2.22589e-19
571	chr1	16000000	17000000	0.0699152	0.0769813	stable A	chr1	16793931	16819196	CROCCP3	CROCCP3		yes	down	-2.34278	1.3659e-32
572	chr1	85000000	86000000	-0.057149	-0.0654418	stable B	chr1	85018804	85040163	CTBS	CTBS		yes	up	1.79292	1.07694e-10
573	chr1	85000000	86000000	-0.057149	-0.0654418	stable B	chr1	85784168	86044046	DDAH1	DDAH1		yes	up	3.3288	1.77167e-47
574	chr1	172000000	173000000	0.042327	-0.0242372	B to A	chr1	171810618	172381857	DNM3	DNM3	+	yes	up	1.28971	3.63428e-07
575	chr1	172000000	173000000	0.042327	-0.0242372	B to A	chr1	172106019	172113975	DNM3OS	DNM3OS		yes	down	-4.05383	3.78986e-17
576	chr1	16000000	17000000	0.0699152	0.0769813	stable A	chr1	16450832	16482582	EPHA2	EPHA2		yes	down	-2.3224	3.14937e-48
577	chr1	16000000	17000000	0.0699152	0.0769813	stable A	chr1	16384264	16400127	FAM131C	FAM131C		yes	up	1.96438	2.65778e-09
578	chr1	172000000	173000000	0.042327	-0.0242372	B to A	chr1	172628148	172636012	FASLG	FASLG	+	no	up	0.0685783	0.934609
579	chr1	16000000	17000000	0.0699152	0.0769813	stable A	chr1	16085255	16113084	FBLIM1	FBLIM1	+	yes	down	-2.57048	5.70945e-32
580	chr1	16000000	17000000	0.0699152	0.0769813	stable A	chr1	16573335	16678986	FBXO42	FBXO42		no	down	-0.458983	0.000558683
581	chr2	106000000	107000000	-0.0543166	0.0458443	A to B	chr2	105977283	106055230	FHL2	FHL2		no	up	0.925201	1.87952e-09
582	chr1	16000000	17000000	0.0699152	0.0769813	stable A	chr1	16160710	16174642	FLJ37453	FLJ37453		no	up	0.267155	0.193204
583	chr1	16000000	17000000	0.0699152	0.0769813	stable A	chr1	16340523	16345285	HSPB7	HSPB7		yes	down	-2.56457	6.54319e-08
584	chr1	85000000	86000000	-0.057149	-0.0654418	stable B	chr1	85063647	85086714	LINC01461	LINC01461		no	down	-0.476206	0.463187
585	chr2	106000000	107000000	-0.0543166	0.0458443	A to B	chr2	106209554	106227016	LOC285000	LOC285000		no	down	-2.24337	0.18798
586	chr1	85000000	86000000	-0.057149	-0.0654418	stable B	chr1	85742041	85743771	LOC646626	LOC646626	+	no	down	-1.92634	0.0902521
587	chr1	85000000	86000000	-0.057149	-0.0654418	stable B	chr1	85279086	85358896	LPAR3	LPAR3		yes	up	4.36425	0.0366686
588	chr1	85000000	86000000	-0.057149	-0.0654418	stable B	chr1	85391266	85462805	MCOLN2	MCOLN2		yes	down	-3.27952	1.65713e-05
589	chr1	85000000	86000000	-0.057149	-0.0654418	stable B	chr1	85483765	85514223	MCOLN3	MCOLN3		yes	down	-3.14016	2.22239e-27
590	chr1	16000000	17000000	0.0699152	0.0769813	stable A	chr1	16875409	16875482	MIR3675	MIR3675	+	no	down	-1.63967
591	chr1	85000000	86000000	-0.057149	-0.0654418	stable B	chr1	85599477	85599556	MIR4423	MIR4423	+	no	up	2.96591
592	chr1	16000000	17000000	0.0699152	0.0769813	stable A	chr1	16197644	16231962	MIR5096	MIR5096	+	no	down	-2.75412
593	chr1	16000000	17000000	0.0699152	0.0769813	stable A	chr1	16972069	16976915	MST1P2	MST1P2	+	yes	down	-4.59069	2.26958e-45
594	chr1	16000000	17000000	0.0699152	0.0769813	stable A	chr1	16888922	16940100	NBPF1	NBPF1		no	up	0.220371	0.177594
595	chr2	106000000	107000000	-0.0543166	0.0458443	A to B	chr2	106361520	106510730	NCK2	NCK2	+	no	down	-0.233311	0.147528
596	chr1	16000000	17000000	0.0699152	0.0769813	stable A	chr1	16767167	16786584	NECAP2	NECAP2	+	no	down	-0.569386	5.46011e-06
597	chr1	172000000	173000000	0.042327	-0.0242372	B to A	chr1	172410597	172413230	PIGC	PIGC		no	up	0.410572	0.131757
598	chr1	16000000	17000000	0.0699152	0.0769813	stable A	chr1	16010827	16061264	PLEKHM2	PLEKHM2	+	no	down	-0.057229	0.733957
599	chr2	106000000	107000000	-0.0543166	0.0458443	A to B	chr2	106998570	107007851	PLGLA	PLGLA	+	no	down	-3.00722
600	chr1	16000000	17000000	0.0699152	0.0769813	stable A	chr1	16558182	16563659	RSG1	RSG1		yes	up	2.36643	3.72082e-23
601	chr1	16000000	17000000	0.0699152	0.0769813	stable A	chr1	16062809	16067887	SLC25A34	SLC25A34	+	yes	down	-3.75172	4.91126e-42
602	chr1	85000000	86000000	-0.057149	-0.0654418	stable B	chr1	84971984	85022178	SPATA1	SPATA1	+	no	down	-0.935955	0.283034
603	chr1	16000000	17000000	0.0699152	0.0769813	stable A	chr1	16725138	16763919	SPATA21	SPATA21		no	down	-1.75804
604	chr1	16000000	17000000	0.0699152	0.0769813	stable A	chr1	16174359	16266950	SPEN	SPEN	+	yes	up	1.09771	7.09403e-11
605	chr1	85000000	86000000	-0.057149	-0.0654418	stable B	chr1	85109390	85156240	SSX2IP	SSX2IP		no	down	-0.22668	0.420307
606	chr1	172000000	173000000	0.042327	-0.0242372	B to A	chr1	172501489	172580975	SUCO	SUCO	+	no	up	0.691308	0.0079869
607	chr1	85000000	86000000	-0.057149	-0.0654418	stable B	chr1	85623356	85666728	SYDE2	SYDE2		yes	down	-1.44808	0.00336929
608	chr1	16000000	17000000	0.0699152	0.0769813	stable A	chr1	16693525	16724643	SZRD1	SZRD1	+	no	up	0.317501	0.0729426
609	chr1	16000000	17000000	0.0699152	0.0769813	stable A	chr1	16133657	16134194	UQCRHL	UQCRHL		no	down	-0.335639	0.463492
610	chr2	106000000	107000000	-0.0543166	0.0458443	A to B	chr2	106709759	106810795	UXS1	UXS1		yes	up	1.79479	2.4777e-29
611	chr1	85000000	86000000	-0.057149	-0.0654418	stable B	chr1	85527981	85598821	WDR63	WDR63	+	no	up	0.207939	0.634466
612	chr1	16000000	17000000	0.0699152	0.0769813	stable A	chr1	16268364	16302627	ZBTB17	ZBTB17		yes	down	-1.10576	0.000170547
613	chr1	173000000	174000000	0.0450875	-0.0335713	B to A	chr1	173577475	173639001	ANKRD45	ANKRD45		yes	up	1.7495	2.35722e-09
614	chr1	17000000	18000000	0.0656248	0.0760963	stable A	chr1	17866330	18024370	ARHGEF10L	ARHGEF10L	+	yes	down	-1.06216	3.97146e-09
615	chr1	17000000	18000000	0.0656248	0.0760963	stable A	chr1	17312453	17338467	ATP13A2	ATP13A2		no	down	-0.339549	0.041731
616	chr2	109000000	110000000	-0.00298501	0.069024	A to B	chr2	109403206	109493047	CCDC138	CCDC138	+	yes	down	-1.29989	0.0157057
617	chr1	173000000	174000000	0.0450875	-0.0335713	B to A	chr1	173768688	173793777	CENPL	CENPL		yes	up	2.61345	5.51507e-11
618	chr1	86000000	87000000	-0.0617683	-0.0744953	stable B	chr1	86934526	86965974	CLCA1	CLCA1	+	no	down	-1.47881
619	chr1	86000000	87000000	-0.0617683	-0.0744953	stable B	chr1	86889769	86922240	CLCA2	CLCA2	+	no	down	-2.12889	0.448494
620	chr1	86000000	87000000	-0.0617683	-0.0744953	stable B	chr1	86194916	86622121	COL24A1	COL24A1		yes	down	-2.6545	1.15035e-05
621	chr1	17000000	18000000	0.0656248	0.0760963	stable A	chr1	17248445	17299474	CROCC	CROCC	+	yes	down	-1.12273	2.15477e-08
622	chr1	86000000	87000000	-0.0617683	-0.0744953	stable B	chr1	86046444	86049648	CYR61	CYR61	+	no	down	-3.40721
623	chr1	173000000	174000000	0.0450875	-0.0335713	B to A	chr1	173793797	173827682	DARS2	DARS2	+	yes	up	2.43256	1.37643e-42
624	chr1	86000000	87000000	-0.0617683	-0.0744953	stable B	chr1	85784168	86044046	DDAH1	DDAH1		yes	up	3.3288	1.77167e-47
625	chr2	109000000	110000000	-0.00298501	0.069024	A to B	chr2	109510927	109605828	EDAR	EDAR		no	down	-0.135223
626	chr1	17000000	18000000	0.0656248	0.0760963	stable A	chr1	17017713	17046652	ESPNP	ESPNP		yes	down	-5.48738	4.99823e-18
627	chr1	173000000	174000000	0.0450875	-0.0335713	B to A	chr1	173833039	173837125	GAS5	GAS5		yes	down	-2.01869	1.78731e-29
628	chr1	173000000	174000000	0.0450875	-0.0335713	B to A	chr1	173832386	173833079	GAS5-AS1	GAS5-AS1	+	no	up	0.229206	0.670709
629	chr2	109000000	110000000	-0.00298501	0.069024	A to B	chr2	109065577	109125854	GCC2	GCC2	+	yes	up	1.23253	7.13253e-07
630	chr1	173000000	174000000	0.0450875	-0.0335713	B to A	chr1	173684080	173755840	KLHL20	KLHL20	+	yes	up	1.94479	2.52123e-33
631	chr2	109000000	110000000	-0.00298501	0.069024	A to B	chr2	109150811	109303702	LIMS1	LIMS1	+	no	up	0.362646	0.217914
632	chr1	173000000	174000000	0.0450875	-0.0335713	B to A	chr1	173204199	173446294	LOC100506023	LOC100506023		yes	up	1.19472	0.000168986
633	chr1	173000000	174000000	0.0450875	-0.0335713	B to A	chr1	173386928	173430501	LOC101928673	LOC101928673		yes	down	-1.74391	0.00380354
634	chr1	17000000	18000000	0.0656248	0.0760963	stable A	chr1	17300999	17308081	MFAP2	MFAP2		yes	down	-3.70283	4.06498e-18
635	chr1	86000000	87000000	-0.0617683	-0.0744953	stable B	chr1	86823315	86823370	MIR7856	MIR7856		no	down	-2.60348
636	chr1	17000000	18000000	0.0656248	0.0760963	stable A	chr1	17081129	17090975	MST1L	MST1L		yes	down	-4.50948	2.03849e-64
637	chr1	86000000	87000000	-0.0617683	-0.0744953	stable B	chr1	86812507	86862025	ODF2L	ODF2L		yes	down	-1.22315	1.31803e-06
638	chr1	17000000	18000000	0.0656248	0.0760963	stable A	chr1	17531621	17572501	PADI1	PADI1	+	no	up	0.283886
639	chr1	17000000	18000000	0.0656248	0.0760963	stable A	chr1	17393256	17445948	PADI2	PADI2		yes	down	-1.52801	7.91444e-05
640	chr1	17000000	18000000	0.0656248	0.0760963	stable A	chr1	17634690	17690495	PADI4	PADI4	+	no	down	-1.9767	0.0853884
641	chr1	173000000	174000000	0.0450875	-0.0335713	B to A	chr1	173446486	173457946	PRDX6	PRDX6	+	no	up	0.954289	8.16389e-07
642	chr2	109000000	110000000	-0.00298501	0.069024	A to B	chr2	109335937	109402267	RANBP2	RANBP2	+	no	down	-1.28038	0.15211
643	chr1	173000000	174000000	0.0450875	-0.0335713	B to A	chr1	173900222	173962210	RC3H1	RC3H1		no	down	-0.366719	0.162818
644	chr1	17000000	18000000	0.0656248	0.0760963	stable A	chr1	17733251	17766250	RCC2	RCC2		yes	down	-1.44401	4.42285e-18
645	chr1	17000000	18000000	0.0656248	0.0760963	stable A	chr1	17345225	17380665	SDHB	SDHB		no	up	0.560484	0.00538706
646	chr1	173000000	174000000	0.0450875	-0.0335713	B to A	chr1	173872942	173886516	SERPINC1	SERPINC1		no	down	-2.93703	0.0520497
647	chr2	109000000	110000000	-0.00298501	0.069024	A to B	chr2	109745997	110262213	SH3RF3	SH3RF3	+	no	up	0.917982	0.0322861
648	chr2	109000000	110000000	-0.00298501	0.069024	A to B	chr2	109743784	109746575	SH3RF3-AS1	SH3RF3-AS1		yes	up	2.45533	1.03636e-05
649	chr1	173000000	174000000	0.0450875	-0.0335713	B to A	chr1	173469604	173572233	SLC9C2	SLC9C2		yes	down	-3.40265	3.01708e-08
650	chr1	173000000	174000000	0.0450875	-0.0335713	B to A	chr1	173835106	173835166	SNORD44	SNORD44		no	up	1.30087	0.51423
651	chr1	173000000	174000000	0.0450875	-0.0335713	B to A	chr1	173833507	173833583	SNORD47	SNORD47		no	up	0.382193
652	chr1	173000000	174000000	0.0450875	-0.0335713	B to A	chr1	173836812	173836883	SNORD74	SNORD74		no	up	0.0639959
653	chr1	173000000	174000000	0.0450875	-0.0335713	B to A	chr1	173834771	173834824	SNORD78	SNORD78		no	down	-1.63967
654	chr1	173000000	174000000	0.0450875	-0.0335713	B to A	chr1	173834488	173834568	SNORD79	SNORD79		no	up	1.77238
655	chr1	173000000	174000000	0.0450875	-0.0335713	B to A	chr1	173833971	173834041	SNORD80	SNORD80		no	up	0.724563	0.290181
656	chr2	109000000	110000000	-0.00298501	0.069024	A to B	chr2	108994421	109004270	SULT1C4	SULT1C4	+	yes	down	-1.35424	8.7269e-05
657	chr1	173000000	174000000	0.0450875	-0.0335713	B to A	chr1	173010360	173020103	TNFSF18	TNFSF18		no	down	-1.89844
658	chr1	173000000	174000000	0.0450875	-0.0335713	B to A	chr1	173152870	173176452	TNFSF4	TNFSF4		no	up	0.290577	0.256867
659	chr1	173000000	174000000	0.0450875	-0.0335713	B to A	chr1	173837493	173855774	ZBTB37	ZBTB37	+	yes	up	2.09334	1.76302e-06
660	chr1	86000000	87000000	-0.0617683	-0.0744953	stable B	chr1	86115106	86174116	ZNHIT6	ZNHIT6		yes	up	1.0198	4.09033e-06
661	chr1	18000000	19000000	0.0608981	0.0481521	stable A	chr1	17866330	18024370	ARHGEF10L	ARHGEF10L	+	yes	down	-1.06216	3.97146e-09
662	chr1	87000000	88000000	-0.0705007	-0.0727696	stable B	chr1	87099959	87121059	CLCA3P	CLCA3P	+	no	up	0.400307	0.793472
663	chr1	87000000	88000000	-0.0705007	-0.0727696	stable B	chr1	87012759	87046432	CLCA4	CLCA4	+	no	down	-0.950739	0.382973
664	chr2	121000000	122000000	-0.0668573	0.0637691	A to B	chr2	121554867	121750229	GLI2	GLI2	+	no	up	0.168245	0.656128
665	chr1	87000000	88000000	-0.0705007	-0.0727696	stable B	chr1	87380335	87575681	HS2ST1	HS2ST1	+	yes	up	1.60443	3.55132e-10
666	chr1	18000000	19000000	0.0608981	0.0481521	stable A	chr1	18434240	18704977	IGSF21	IGSF21	+	yes	down	-1.05457	0.00300852
667	chr2	121000000	122000000	-0.0668573	0.0637691	A to B	chr2	121103719	121109383	INHBB	INHBB	+	yes	down	-1.83964	2.77636e-10
668	chr1	175000000	176000000	0.0219451	-0.0602815	B to A	chr1	175126123	175162229	KIAA0040	KIAA0040		no	down	-0.800423	4.98261e-05
669	chr1	18000000	19000000	0.0608981	0.0481521	stable A	chr1	18807424	18812480	KLHDC7A	KLHDC7A	+	no	down	-1.15385	0.413025
670	chr2	121000000	122000000	-0.0668573	0.0637691	A to B	chr2	121221911	121223925	LINC01101	LINC01101		no	down	-1.57721
671	chr1	87000000	88000000	-0.0705007	-0.0727696	stable B	chr1	87595448	87634886	LINC01140	LINC01140	+	yes	down	-2.18067	1.59786e-10
672	chr1	87000000	88000000	-0.0705007	-0.0727696	stable B	chr1	87794151	87814607	LMO4	LMO4	+	yes	down	-3.47991	2.47821e-83
673	chr1	175000000	176000000	0.0219451	-0.0602815	B to A	chr1	175846479	175849600	LOC101928751	LOC101928751	+	no	up	2.47211
674	chr1	18000000	19000000	0.0608981	0.0481521	stable A	chr1	18957500	19075360	PAX7	PAX7	+	no	down	-4.07176
675	chr2	121000000	122000000	-0.0668573	0.0637691	A to B	chr2	121010414	121052286	RALB	RALB	+	yes	up	1.68474	7.66181e-22
676	chr1	175000000	176000000	0.0219451	-0.0602815	B to A	chr1	175913962	176176380	RFWD2	RFWD2		no	up	0.743503	1.11158e-06
677	chr1	175000000	176000000	0.0219451	-0.0602815	B to A	chr1	175937533	175937676	SCARNA3	SCARNA3		no	down	-1.63967
678	chr1	87000000	88000000	-0.0705007	-0.0727696	stable B	chr1	87328128	87380107	2023-09-15	2023-09-15		yes	up	1.43598	1.83898e-09
679	chr1	87000000	88000000	-0.0705007	-0.0727696	stable B	chr1	87170253	87213867	SH3GLB1	SH3GLB1	+	no	up	0.38531	0.0014441
680	chr2	121000000	122000000	-0.0668573	0.0637691	A to B	chr2	121974164	122042778	TFCP2L1	TFCP2L1		no	up	0.68021	0.17
681	chr1	175000000	176000000	0.0219451	-0.0602815	B to A	chr1	175036994	175117202	TNN	TNN	+	yes	down	-1.27797	0.00170572
682	chr1	175000000	176000000	0.0219451	-0.0602815	B to A	chr1	175291935	175712752	TNR	TNR		yes	up	2.95095	1.10534e-08
683	chr1	19000000	20000000	0.0727675	0.0773909	stable A	chr1	19629202	19638640	AKR7A2	AKR7A2		yes	up	1.15235	1.25683e-08
684	chr1	19000000	20000000	0.0727675	0.0773909	stable A	chr1	19609057	19615280	AKR7A3	AKR7A3		yes	down	-2.83074	7.92392e-25
685	chr1	19000000	20000000	0.0727675	0.0773909	stable A	chr1	19592476	19600568	AKR7L	AKR7L		yes	down	-3.97709	8.09564e-12
686	chr1	19000000	20000000	0.0727675	0.0773909	stable A	chr1	19197924	19229293	ALDH4A1	ALDH4A1		no	up	0.175489	0.386169
687	chr1	19000000	20000000	0.0727675	0.0773909	stable A	chr1	19665267	19812135	CAPZB	CAPZB		no	up	0.122547	0.349672
688	chr1	208000000	209000000	0.0572087	-0.0518186	B to A	chr1	208059883	208084683	CD34	CD34		no	up	0.195842	0.373996
689	chr2	136000000	137000000	-7.7518e-05	0.0155327	A to B	chr2	136871919	136875725	CXCR4	CXCR4		yes	down	-2.43856	1.10684e-18
690	chr2	136000000	137000000	-7.7518e-05	0.0155327	A to B	chr2	136663451	136743254	DARS	DARS		no	up	0.320267	0.192769
691	chr2	136000000	137000000	-7.7518e-05	0.0155327	A to B	chr2	136742746	136765112	DARS-AS1	DARS-AS1	+	no	down	-0.434602	0.468103
692	chr1	19000000	20000000	0.0727675	0.0773909	stable A	chr1	19542158	19578053	EMC1	EMC1		yes	up	1.75456	4.72421e-42
693	chr1	19000000	20000000	0.0727675	0.0773909	stable A	chr1	19991780	20007459	HTR6	HTR6	+	no	down	-2.31645	0.119342
694	chr1	19000000	20000000	0.0727675	0.0773909	stable A	chr1	19230774	19282826	IFFO2	IFFO2		no	down	-0.528443	0.00398241
695	chr2	136000000	137000000	-7.7518e-05	0.0155327	A to B	chr2	136545415	136594750	LCT	LCT		no	up	1.73148
696	chr1	19000000	20000000	0.0727675	0.0773909	stable A	chr1	19619741	19622230	LOC100506730	LOC100506730		no	up	0.321832	0.220497
697	chr2	136000000	137000000	-7.7518e-05	0.0155327	A to B	chr2	136577761	136580657	LOC100507600	LOC100507600	+	no	up	1.5209
698	chr2	136000000	137000000	-7.7518e-05	0.0155327	A to B	chr2	136597196	136634047	MCM6	MCM6		yes	up	1.50822	2.71786e-08
699	chr1	19000000	20000000	0.0727675	0.0773909	stable A	chr1	19923471	19956315	MINOS1	MINOS1	+	yes	up	1.6924	2.30096e-21
700	chr1	19000000	20000000	0.0727675	0.0773909	stable A	chr1	19578075	19586622	MRTO4	MRTO4	+	no	up	0.161117	0.396163
701	chr1	19000000	20000000	0.0727675	0.0773909	stable A	chr1	19969723	19984949	NBL1	NBL1	+	no	up	1.41002	0.236168
702	chr1	19000000	20000000	0.0727675	0.0773909	stable A	chr1	18957500	19075360	PAX7	PAX7	+	no	down	-4.07176
703	chr1	208000000	209000000	0.0572087	-0.0518186	B to A	chr1	208195588	208417665	PLXNA2	PLXNA2		no	down	-0.735687	0.0006683
704	chr1	19000000	20000000	0.0727675	0.0773909	stable A	chr1	19638740	19658922	PQLC2	PQLC2	+	no	down	-0.520257	0.00221446
705	chr2	136000000	137000000	-7.7518e-05	0.0155327	A to B	chr2	136289025	136482840	R3HDM1	R3HDM1	+	no	down	-0.307578	0.0570519
706	chr1	19000000	20000000	0.0727675	0.0773909	stable A	chr1	19934301	19935138	RPS14P3	RPS14P3	+	yes	down	-4.40406	4.87371e-10
707	chr1	19000000	20000000	0.0727675	0.0773909	stable A	chr1	19401000	19536746	UBR4	UBR4		no	up	0.106191	0.580533
708	chr2	136000000	137000000	-7.7518e-05	0.0155327	A to B	chr2	136499189	136542633	UBXN4	UBXN4	+	no	up	0.221022	0.249163
709	chr2	136000000	137000000	-7.7518e-05	0.0155327	A to B	chr2	135954539	136288806	ZRANB3	ZRANB3		yes	up	1.06378	6.673e-08
710	chr1	88000000	89000000	-0.071252	-0.0746928	stable B
711	chr1	209000000	210000000	0.0619269	-0.0721277	B to A	chr1	209952553	209958075	C1orf74	C1orf74		yes	up	1.84226	8.62287e-13
712	chr1	209000000	210000000	0.0619269	-0.0721277	B to A	chr1	209757045	209787284	CAMK1G	CAMK1G	+	yes	up	2.99458	1.1807e-32
713	chr1	20000000	21000000	0.0738162	0.0769463	stable A	chr1	20808884	20812728	CAMK2N1	CAMK2N1		no	up	0.875658	0.000833244
714	chr1	89000000	90000000	-0.00532104	-0.0411898	stable B	chr1	89401456	89458643	CCBL2	CCBL2		no	down	-0.321374	0.119257
715	chr1	20000000	21000000	0.0738162	0.0769463	stable A	chr1	20915444	20945400	CDA	CDA	+	no	down	-0.294657	0.569562
716	chr1	20000000	21000000	0.0738162	0.0769463	stable A	chr1	20978260	20988037	DDOST	DDOST		yes	up	2.21125	3.90395e-64
717	chr1	20000000	21000000	0.0738162	0.0769463	stable A	chr1	20878932	20881513	FAM43B	FAM43B	+	yes	up	3.14101	5.2496e-29
718	chr1	209000000	210000000	0.0619269	-0.0721277	B to A	chr1	209848670	209849735	G0S2	G0S2	+	yes	down	-1.0767	1.75465e-07
719	chr1	89000000	90000000	-0.00532104	-0.0411898	stable B	chr1	89517987	89531043	GBP1	GBP1		no	down	-0.527998	0.0350946
720	chr1	89000000	90000000	-0.00532104	-0.0411898	stable B	chr1	89873238	89890493	GBP1P1	GBP1P1	+	no	up	0.496002	0.29175
721	chr1	89000000	90000000	-0.00532104	-0.0411898	stable B	chr1	89571816	89591842	GBP2	GBP2		yes	up	1.84966	1.4318e-29
722	chr1	89000000	90000000	-0.00532104	-0.0411898	stable B	chr1	89472360	89488549	GBP3	GBP3		no	down	-0.906548	0.000575953
723	chr1	89000000	90000000	-0.00532104	-0.0411898	stable B	chr1	89646831	89664633	GBP4	GBP4		no	up	0.643831	5.29981e-06
724	chr1	89000000	90000000	-0.00532104	-0.0411898	stable B	chr1	89724634	89738544	GBP5	GBP5		yes	down	-1.37022	5.99263e-05
725	chr1	89000000	90000000	-0.00532104	-0.0411898	stable B	chr1	89829436	89853719	GBP6	GBP6	+	yes	down	-1.39868	0.000754189
726	chr1	89000000	90000000	-0.00532104	-0.0411898	stable B	chr1	89597434	89641723	GBP7	GBP7		no	up	0.451085	0.630676
727	chr1	89000000	90000000	-0.00532104	-0.0411898	stable B	chr1	89318321	89357301	GTF2B	GTF2B		no	up	0.268451	0.306989
728	chr1	209000000	210000000	0.0619269	-0.0721277	B to A	chr1	209859525	209908295	HSD11B1	HSD11B1	+	no	up	0.169953	0.599573
729	chr1	20000000	21000000	0.0738162	0.0769463	stable A	chr1	19991780	20007459	HTR6	HTR6	+	no	down	-2.31645	0.119342
730	chr1	209000000	210000000	0.0619269	-0.0721277	B to A	chr1	209958968	209979520	IRF6	IRF6		yes	down	-3.03613	3.08366e-33
731	chr2	173000000	174000000	-0.0663125	0.0712083	A to B	chr2	173292082	173371183	ITGA6	ITGA6	+	no	down	-0.667741	1.49369e-06
732	chr1	20000000	21000000	0.0738162	0.0769463	stable A	chr1	20990507	21044510	KIF17	KIF17		yes	up	1.59723	9.70631e-15
733	chr1	209000000	210000000	0.0619269	-0.0721277	B to A	chr1	209788218	209825820	LAMB3	LAMB3		no	down	-0.178136	0.546244
734	chr1	20000000	21000000	0.0738162	0.0769463	stable A	chr1	20686294	20755287	LINC01141	LINC01141		yes	down	-4.12415	7.80681e-06
735	chr1	89000000	90000000	-0.00532104	-0.0411898	stable B	chr1	89754941	89756045	LOC729930	LOC729930		no	down	-3.8839
736	chr1	89000000	90000000	-0.00532104	-0.0411898	stable B	chr1	89990397	90063420	LRRC8B	LRRC8B	+	yes	up	1.01967	1.53912e-05
737	chr1	209000000	210000000	0.0619269	-0.0721277	B to A	chr1	209602168	209605892	MIR205HG	MIR205HG	+	no	down	-0.335562
738	chr1	20000000	21000000	0.0738162	0.0769463	stable A	chr1	20825941	20834674	MUL1	MUL1		yes	up	1.78074	3.9229e-33
739	chr1	20000000	21000000	0.0738162	0.0769463	stable A	chr1	20208888	20239437	OTUD3	OTUD3	+	no	up	0.12326	0.660611
740	chr2	173000000	174000000	-0.0663125	0.0712083	A to B	chr2	173420101	173490351	PDK1	PDK1	+	yes	up	3.05608	9.10945e-53
741	chr1	20000000	21000000	0.0738162	0.0769463	stable A	chr1	20959948	20978004	PINK1	PINK1	+	yes	up	2.50589	2.05069e-32
742	chr1	20000000	21000000	0.0738162	0.0769463	stable A	chr1	20969150	20978686	PINK1-AS	PINK1-AS		no	down	-0.522796	0.164692
743	chr1	89000000	90000000	-0.00532104	-0.0411898	stable B	chr1	89149922	89301938	PKN2	PKN2	+	no	up	0.0979627	0.699454
744	chr1	89000000	90000000	-0.00532104	-0.0411898	stable B	chr1	89003196	89150887	PKN2-AS1	PKN2-AS1		yes	down	-5.38722	0.00685916
745	chr1	20000000	21000000	0.0738162	0.0769463	stable A	chr1	20301924	20306932	PLA2G2A	PLA2G2A		no	down	-1.53081	0.43079
746	chr1	20000000	21000000	0.0738162	0.0769463	stable A	chr1	20489585	20503857	PLA2G2C	PLA2G2C		no	down	-4.28774	0.0761475
747	chr1	20000000	21000000	0.0738162	0.0769463	stable A	chr1	20439143	20446059	PLA2G2D	PLA2G2D		no	up	2.88443	0.0734786
748	chr2	173000000	174000000	-0.0663125	0.0712083	A to B	chr2	173600525	173917620	RAPGEF4	RAPGEF4	+	yes	up	1.34475	1.43826e-19
749	chr2	173000000	174000000	-0.0663125	0.0712083	A to B	chr2	173587918	173600934	RAPGEF4-AS1	RAPGEF4-AS1		no	up	0.249298	0.815203
750	chr1	89000000	90000000	-0.00532104	-0.0411898	stable B	chr1	89445139	89458643	RBMXL1	RBMXL1		yes	up	1.08987	1.42525e-09
751	chr1	20000000	21000000	0.0738162	0.0769463	stable A	chr1	20008706	20126410	TMCO4	TMCO4		yes	down	-1.3502	2.18204e-18
752	chr1	209000000	210000000	0.0619269	-0.0721277	B to A	chr1	209929377	209955668	TRAF3IP3	TRAF3IP3	+	no	down	-0.491009	0.44491
753	chr1	20000000	21000000	0.0738162	0.0769463	stable A	chr1	20512571	20522541	UBXN10	UBXN10	+	yes	up	2.11156	8.89649e-17
754	chr1	20000000	21000000	0.0738162	0.0769463	stable A	chr1	20510736	20512979	UBXN10-AS1	UBXN10-AS1		no	up	0.437842	0.56107
755	chr1	20000000	21000000	0.0738162	0.0769463	stable A	chr1	20617412	20681387	VWA5B1	VWA5B1	+	no	up	0.916015	0.0416518
756	chr2	173000000	174000000	-0.0663125	0.0712083	A to B	chr2	173940565	174132737	ZAK	ZAK	+	no	down	-0.214065	0.329053
757	chr1	21000000	22000000	0.0735038	0.0774606	stable A	chr1	21835858	21904905	ALPL	ALPL	+	no	up	0.458099	0.23616
758	chr1	91000000	92000000	-0.0415989	-0.0717953	stable B	chr1	91966404	91991321	CDC7	CDC7	+	no	up	0.292934	0.288028
759	chr2	174000000	175000000	-0.0680145	0.070711	A to B	chr2	174219561	174233718	CDCA7	CDCA7	+	no	up	1.56584	0.1994
760	chr1	210000000	211000000	0.0709007	-0.0684989	B to A	chr1	210001312	210030910	DIEXF	DIEXF	+	no	up	0.842061	2.26527e-05
761	chr1	21000000	22000000	0.0735038	0.0774606	stable A	chr1	21543740	21672034	ECE1	ECE1		no	up	0.635524	1.15053e-05
762	chr1	21000000	22000000	0.0735038	0.0774606	stable A	chr1	21132785	21503381	EIF4G3	EIF4G3		no	up	0.425621	0.0401335
763	chr1	91000000	92000000	-0.0415989	-0.0717953	stable B	chr1	91726323	91870426	HFM1	HFM1		yes	down	-3.61529	5.01738e-10
764	chr1	210000000	211000000	0.0709007	-0.0684989	B to A	chr1	210501596	210849638	HHAT	HHAT	+	no	up	0.739449	0.000351888
765	chr1	21000000	22000000	0.0735038	0.0774606	stable A	chr1	21069171	21113181	HP1BP3	HP1BP3		yes	up	1.01041	7.93195e-08
766	chr1	210000000	211000000	0.0709007	-0.0684989	B to A	chr1	210851657	211307457	KCNH1	KCNH1		yes	up	2.62246	7.97542e-43
767	chr1	21000000	22000000	0.0735038	0.0774606	stable A	chr1	20990507	21044510	KIF17	KIF17		yes	up	1.59723	9.70631e-15
768	chr1	21000000	22000000	0.0735038	0.0774606	stable A	chr1	21619783	21626362	LOC100506801	LOC100506801	+	yes	down	-2.7769	3.29203e-08
769	chr1	21000000	22000000	0.0735038	0.0774606	stable A	chr1	21314807	21314925	MIR1256	MIR1256		no	up	0.283886
770	chr2	174000000	175000000	-0.0680145	0.070711	A to B	chr2	174062441	174146764	MLK7-AS1	MLK7-AS1		no	down	-2.68976	0.292611
771	chr1	21000000	22000000	0.0735038	0.0774606	stable A	chr1	21766583	21811393	NBPF3	NBPF3	+	yes	up	1.72213	8.15938e-24
772	chr2	174000000	175000000	-0.0680145	0.070711	A to B	chr2	174937175	175113365	OLA1	OLA1		yes	up	1.13538	1.36419e-08
773	chr1	21000000	22000000	0.0735038	0.0774606	stable A	chr1	21922708	21995856	RAP1GAP	RAP1GAP		no	down	-0.404649	0.0486521
774	chr1	210000000	211000000	0.0709007	-0.0684989	B to A	chr1	210406195	210416440	SERTAD4	SERTAD4	+	no	up	0.0416812	0.950425
775	chr1	210000000	211000000	0.0709007	-0.0684989	B to A	chr1	210404804	210407466	SERTAD4-AS1	SERTAD4-AS1		yes	down	-3.32569	2.53511e-29
776	chr1	21000000	22000000	0.0735038	0.0774606	stable A	chr1	21046225	21059133	SH2D5	SH2D5		no	up	0.787964	0.314822
777	chr2	174000000	175000000	-0.0680145	0.070711	A to B	chr2	174771187	174830430	SP3	SP3		yes	up	1.47266	7.60934e-19
778	chr1	210000000	211000000	0.0709007	-0.0684989	B to A	chr1	210111519	210337633	SYT14	SYT14	+	yes	up	1.9816	3.14228e-10
779	chr2	174000000	175000000	-0.0680145	0.070711	A to B	chr2	173940565	174132737	ZAK	ZAK	+	no	down	-0.214065	0.329053
780	chr1	91000000	92000000	-0.0415989	-0.0717953	stable B	chr1	91380857	91487812	ZNF644	ZNF644		no	up	0.385298	0.32765
781	chr2	198000000	199000000	-0.0214721	0.00770357	A to B	chr2	197851386	198175521	ANKRD44	ANKRD44		no	up	0.291115	0.129026
782	chr2	198000000	199000000	-0.0214721	0.00770357	A to B	chr2	198115582	198167243	ANKRD44-IT1	ANKRD44-IT1		yes	down	-4.85513	0.0185092
783	chr2	198000000	199000000	-0.0214721	0.00770357	A to B	chr2	198591603	198651036	BOLL	BOLL		no	down	-1.63967
784	chr1	92000000	93000000	-0.0484101	-0.0608342	stable B	chr1	92414928	92479985	BRDT	BRDT	+	no	down	-1.63967
785	chr1	92000000	93000000	-0.0484101	-0.0608342	stable B	chr1	92545862	92613401	BTBD8	BTBD8	+	yes	up	2.16306	6.73238e-06
786	chr1	22000000	23000000	0.0739704	0.0775601	stable A	chr1	22963118	22966175	C1QA	C1QA	+	yes	down	-1.00131	0.000368497
787	chr1	22000000	23000000	0.0739704	0.0775601	stable A	chr1	22979682	22988029	C1QB	C1QB	+	yes	down	-1.19428	2.02619e-10
788	chr1	22000000	23000000	0.0739704	0.0775601	stable A	chr1	22970118	22974603	C1QC	C1QC	+	yes	down	-1.26961	8.78932e-09
789	chr1	92000000	93000000	-0.0484101	-0.0608342	stable B	chr1	92683573	92711367	C1orf146	C1orf146	+	yes	down	-5.48149	0.000464244
790	chr1	22000000	23000000	0.0739704	0.0775601	stable A	chr1	22379120	22419436	CDC42	CDC42	+	yes	up	1.44747	3.74466e-28
791	chr2	198000000	199000000	-0.0214721	0.00770357	A to B	chr2	198318231	198339851	COQ10B	COQ10B	+	yes	up	1.71272	2.1129e-14
792	chr1	22000000	23000000	0.0739704	0.0775601	stable A	chr1	22890004	22930087	EPHA8	EPHA8	+	yes	up	2.79407	7.64138e-45
793	chr1	92000000	93000000	-0.0484101	-0.0608342	stable B	chr1	92495533	92529093	EPHX4	EPHX4	+	no	up	0.113868	0.857018
794	chr1	92000000	93000000	-0.0484101	-0.0608342	stable B	chr1	92974253	93257961	EVI5	EVI5		yes	up	1.31457	3.98941e-15
795	chr1	92000000	93000000	-0.0484101	-0.0608342	stable B	chr1	92940318	92952433	GFI1	GFI1		yes	down	-1.32025	0.00766153
796	chr1	92000000	93000000	-0.0484101	-0.0608342	stable B	chr1	92711955	92764566	GLMN	GLMN		yes	down	-1.32756	0.000441143
797	chr2	198000000	199000000	-0.0214721	0.00770357	A to B	chr2	198351308	198364998	HSPD1	HSPD1		yes	up	1.52709	6.89404e-14
798	chr2	198000000	199000000	-0.0214721	0.00770357	A to B	chr2	198364721	198368187	HSPE1	HSPE1	+	yes	down	-2.79569	0.000366065
799	chr1	22000000	23000000	0.0739704	0.0775601	stable A	chr1	22148725	22263790	HSPG2	HSPG2		no	up	0.593025	0.0252935
800	chr1	211000000	212000000	0.0705595	-0.00985246	B to A	chr1	210851657	211307457	KCNH1	KCNH1		yes	up	2.62246	7.97542e-43
801	chr1	92000000	93000000	-0.0484101	-0.0608342	stable B	chr1	92632609	92650280	KIAA1107	KIAA1107	+	no	down	-0.500315	0.0962315
802	chr1	22000000	23000000	0.0739704	0.0775601	stable A	chr1	22138758	22151714	LDLRAD2	LDLRAD2	+	yes	down	-2.47416	0.00316329
803	chr1	22000000	23000000	0.0739704	0.0775601	stable A	chr1	22351684	22357717	LINC00339	LINC00339	+	no	down	-0.348966	0.0304246
804	chr1	211000000	212000000	0.0705595	-0.00985246	B to A	chr1	211556097	211605877	LINC00467	LINC00467	+	no	up	0.261511	0.190027
805	chr1	22000000	23000000	0.0739704	0.0775601	stable A	chr1	22350487	22352541	LOC101928043	LOC101928043		no	up	1.4277	0.282834
806	chr1	211000000	212000000	0.0705595	-0.00985246	B to A	chr1	211813150	211827963	LOC105748977	LOC105748977	+	no	down	-1.63967
807	chr1	211000000	212000000	0.0705595	-0.00985246	B to A	chr1	211916799	212004114	LPGAT1	LPGAT1		no	up	0.65287	0.000794147
808	chr2	198000000	199000000	-0.0214721	0.00770357	A to B	chr2	198570028	198573114	MARS2	MARS2	+	yes	up	2.3365	6.78083e-09
809	chr2	198000000	199000000	-0.0214721	0.00770357	A to B	chr2	198380295	198418423	MOB4	MOB4	+	no	down	-2.41818
810	chr1	211000000	212000000	0.0705595	-0.00985246	B to A	chr1	211831599	211848972	NEK2	NEK2		yes	up	3.72835	1.34899e-10
811	chr2	198000000	199000000	-0.0214721	0.00770357	A to B	chr2	198669426	199014608	PLCL1	PLCL1	+	yes	up	1.04856	0.000439697
812	chr1	211000000	212000000	0.0705595	-0.00985246	B to A	chr1	211432708	211489725	RCOR3	RCOR3	+	no	down	-0.141426	0.534491
813	chr1	211000000	212000000	0.0705595	-0.00985246	B to A	chr1	211649864	211666259	RD3	RD3		yes	down	-3.51732	7.41225e-08
814	chr2	198000000	199000000	-0.0214721	0.00770357	A to B	chr2	198435527	198540584	RFTN2	RFTN2		yes	down	-1.40768	0.000453807
815	chr1	92000000	93000000	-0.0484101	-0.0608342	stable B	chr1	92764522	92853732	RPAP2	RPAP2	+	no	up	0.46168	0.0971332
816	chr1	92000000	93000000	-0.0484101	-0.0608342	stable B	chr1	92539993	92541029	SETSIP	SETSIP		no	up	0.447522	0.793511
817	chr2	198000000	199000000	-0.0214721	0.00770357	A to B	chr2	198256698	198299817	SF3B1	SF3B1		no	down	-0.595762	5.99591e-07
818	chr1	211000000	212000000	0.0705595	-0.00985246	B to A	chr1	211748381	211752099	SLC30A1	SLC30A1		yes	up	2.6345	4.16511e-34
819	chr1	92000000	93000000	-0.0484101	-0.0608342	stable B	chr1	92145900	92371559	TGFBR3	TGFBR3		no	down	-0.161489	0.495045
820	chr1	211000000	212000000	0.0705595	-0.00985246	B to A	chr1	211499957	211548286	TRAF5	TRAF5	+	yes	down	-2.59533	1.29856e-23
821	chr1	22000000	23000000	0.0739704	0.0775601	stable A	chr1	22004792	22109688	USP48	USP48		no	down	-0.0368041	0.812759
822	chr1	22000000	23000000	0.0739704	0.0775601	stable A	chr1	22443798	22469519	WNT4	WNT4		yes	down	-1.21276	1.87078e-05
823	chr1	22000000	23000000	0.0739704	0.0775601	stable A	chr1	22778344	22857650	ZBTB40	ZBTB40	+	no	down	-0.303633	0.317789
824	chr1	23000000	24000000	0.0739645	0.0775409	stable A	chr1	23755056	23810750	ASAP3	ASAP3		yes	down	-2.71933	9.14368e-34
825	chr1	23000000	24000000	0.0739645	0.0775409	stable A	chr1	23337327	23342343	C1orf234	C1orf234		no	down	-3.16449	0.147736
826	chr1	223000000	224000000	0.0430878	-0.0227632	B to A	chr1	223889295	223963720	CAPN2	CAPN2	+	yes	down	-1.06995	1.84997e-19
827	chr1	223000000	224000000	0.0430878	-0.0227632	B to A	chr1	223714972	223853436	CAPN8	CAPN8		yes	down	-3.30678	0.0220575
828	chr1	223000000	224000000	0.0430878	-0.0227632	B to A	chr1	223566715	223568812	CCDC185	CCDC185	+	no	up	2.49761
829	chr2	218000000	219000000	-0.0442537	0.0703668	A to B	chr2	218990013	219001976	CXCR2	CXCR2	+	no	up	1.07843	0.355518
830	chr2	218000000	219000000	-0.0442537	0.0703668	A to B	chr2	218923878	218926013	CXCR2P1	CXCR2P1		no	down	-1.18405	0.302008
831	chr2	218000000	219000000	-0.0442537	0.0703668	A to B	chr2	218148746	218621316	DIRC3	DIRC3		yes	down	-3.92107	2.06468e-15
832	chr2	218000000	219000000	-0.0442537	0.0703668	A to B	chr2	218147456	218208927	DIRC3-AS1	DIRC3-AS1	+	yes	down	-6.33278	6.18481e-05
833	chr1	223000000	224000000	0.0430878	-0.0227632	B to A	chr1	222988431	223179337	DISP1	DISP1	+	no	down	-0.676326	2.58647e-05
834	chr1	23000000	24000000	0.0739645	0.0775409	stable A	chr1	23832920	23857712	E2F2	E2F2		yes	up	1.94038	0.0121442
835	chr1	23000000	24000000	0.0739645	0.0775409	stable A	chr1	23037331	23247993	EPHB2	EPHB2	+	no	up	0.818312	0.0075854
836	chr1	23000000	24000000	0.0739645	0.0775409	stable A	chr1	23631181	23670857	HNRNPR	HNRNPR		yes	up	1.9386	2.94894e-44
837	chr1	23000000	24000000	0.0739645	0.0775409	stable A	chr1	23518388	23521222	HTR1D	HTR1D		no	down	-0.699814	0.719173
838	chr1	23000000	24000000	0.0739645	0.0775409	stable A	chr1	23884421	23886285	ID3	ID3		yes	down	-2.63072	2.59323e-43
839	chr1	23000000	24000000	0.0739645	0.0775409	stable A	chr1	23345941	23410184	KDM1A	KDM1A	+	no	up	0.481411	0.00162051
840	chr1	23000000	24000000	0.0739645	0.0775409	stable A	chr1	23607802	23612011	LINC01355	LINC01355		yes	down	-4.36722	6.36992e-41
841	chr1	96000000	97000000	-0.049174	-0.0731463	stable B	chr1	96719625	96839681	LOC101928241	LOC101928241		no	down	-1.63967
842	chr1	23000000	24000000	0.0739645	0.0775409	stable A	chr1	23410516	23495351	LUZP1	LUZP1		no	up	0.997404	0.000195175
843	chr1	23000000	24000000	0.0739645	0.0775409	stable A	chr1	23953824	23967056	MDS2	MDS2	+	yes	down	-5.15777	0.0101004
844	chr2	218000000	219000000	-0.0442537	0.0703668	A to B	chr2	218899657	218955304	RUFY4	RUFY4	+	no	down	-0.234513	0.799158
845	chr1	223000000	224000000	0.0430878	-0.0227632	B to A	chr1	223394161	223537544	SUSD4	SUSD4		yes	up	1.8086	4.12309e-25
846	chr1	23000000	24000000	0.0739645	0.0775409	stable A	chr1	23707402	23751272	TCEA3	TCEA3		yes	down	-2.96114	1.90689e-21
847	chr1	223000000	224000000	0.0430878	-0.0227632	B to A	chr1	223282748	223316624	TLR5	TLR5		yes	up	2.06959	2.17749e-33
848	chr2	218000000	219000000	-0.0442537	0.0703668	A to B	chr2	218664512	218808796	TNS1	TNS1		no	up	0.327156	0.188269
849	chr1	223000000	224000000	0.0430878	-0.0227632	B to A	chr1	223967595	224033674	TP53BP2	TP53BP2		yes	up	1.29735	4.16669e-21
850	chr1	23000000	24000000	0.0739645	0.0775409	stable A	chr1	23685941	23696357	ZNF436	ZNF436		yes	down	-1.10558	3.57061e-15
851	chr1	23000000	24000000	0.0739645	0.0775409	stable A	chr1	23695464	23698330	ZNF436-AS1	ZNF436-AS1	+	yes	down	-2.80173	1.06584e-28
852	chr1	236000000	237000000	0.00624245	-0.0409265	B to A	chr1	236849754	236927927	ACTN2	ACTN2	+	yes	up	3.62362	2.41883e-76
853	chr1	24000000	25000000	0.0731276	0.077654	stable A	chr1	24200460	24239817	CNR2	CNR2		no	down	-0.460446	0.824096
854	chr1	97000000	98000000	-0.0218081	-0.0699696	stable B	chr1	97543300	98386615	DPYD	DPYD		yes	down	-1.06421	0.000472484
855	chr1	236000000	237000000	0.00624245	-0.0409265	B to A	chr1	236557680	236648008	EDARADD	EDARADD	+	no	down	-0.549408	0.689886
856	chr1	236000000	237000000	0.00624245	-0.0409265	B to A	chr1	236378422	236445339	ERO1B	ERO1B		no	up	0.0170051	0.957108
857	chr1	24000000	25000000	0.0731276	0.077654	stable A	chr1	24171572	24194859	FUCA1	FUCA1		yes	up	1.36779	2.24345e-16
858	chr1	24000000	25000000	0.0731276	0.077654	stable A	chr1	24122089	24127294	GALE	GALE		yes	down	-1.43672	2.18359e-17
859	chr1	236000000	237000000	0.00624245	-0.0409265	B to A	chr1	236305832	236372209	GPR137B	GPR137B	+	yes	up	2.25726	1.10557e-23
860	chr1	24000000	25000000	0.0731276	0.077654	stable A	chr1	24645812	24690970	GRHL3	GRHL3	+	yes	down	-3.05765	0.00172329
861	chr1	236000000	237000000	0.00624245	-0.0409265	B to A	chr1	236712305	236767841	HEATR1	HEATR1		yes	up	1.11962	1.46166e-13
862	chr1	24000000	25000000	0.0731276	0.077654	stable A	chr1	24128367	24151949	HMGCL	HMGCL		no	up	0.731568	3.09056e-07
863	chr1	24000000	25000000	0.0731276	0.077654	stable A	chr1	24480647	24513765	IFNLR1	IFNLR1		no	down	-0.152784	0.349874
864	chr1	24000000	25000000	0.0731276	0.077654	stable A	chr1	24446261	24469775	IL22RA1	IL22RA1		no	up	0.24884	0.657368
865	chr1	236000000	237000000	0.00624245	-0.0409265	B to A	chr1	236681514	236716279	LGALS8	LGALS8	+	no	down	-0.237122	0.20263
866	chr1	236000000	237000000	0.00624245	-0.0409265	B to A	chr1	236686369	236687808	LGALS8-AS1	LGALS8-AS1		no	up	3.50095
867	chr3	8000000	9000000	-0.0044327	0.00529553	A to B	chr3	8613468	8616354	LINC00312	LINC00312	+	yes	down	-3.29683	1.20115e-05
868	chr3	8000000	9000000	-0.0044327	0.00529553	A to B	chr3	8543493	8609811	LMCD1	LMCD1	+	no	up	0.686342	0.00194185
869	chr3	8000000	9000000	-0.0044327	0.00529553	A to B	chr3	8262834	8543344	LMCD1-AS1	LMCD1-AS1		yes	up	1.91308	0.000235284
870	chr1	24000000	25000000	0.0731276	0.077654	stable A	chr1	24865764	24882515	LOC100506985	LOC100506985		yes	up	1.26832	2.20475e-05
871	chr3	8000000	9000000	-0.0044327	0.00529553	A to B	chr3	7994492	8057994	LOC101927394	LOC101927394		yes	up	2.71387	8.41153e-05
872	chr1	24000000	25000000	0.0731276	0.077654	stable A	chr1	24526730	24538180	LOC284632	LOC284632	+	no	up	1.196
873	chr1	24000000	25000000	0.0731276	0.077654	stable A	chr1	24117646	24122029	LYPLA2	LYPLA2	+	no	up	0.00368686	0.986754
874	chr1	236000000	237000000	0.00624245	-0.0409265	B to A	chr1	235824331	236047008	LYST	LYST		no	down	-0.363058	0.0105273
875	chr1	236000000	237000000	0.00624245	-0.0409265	B to A	chr1	236958581	237067281	MTR	MTR	+	no	up	0.260217	0.14967
876	chr1	24000000	25000000	0.0731276	0.077654	stable A	chr1	24382531	24438665	MYOM3	MYOM3		no	down	-0.490816	0.732376
877	chr1	24000000	25000000	0.0731276	0.077654	stable A	chr1	24882567	24935818	NCMAP	NCMAP	+	yes	down	-2.29602	4.5174e-18
878	chr1	236000000	237000000	0.00624245	-0.0409265	B to A	chr1	236139132	236228481	NID1	NID1		yes	down	-1.38325	0.00262896
879	chr1	24000000	25000000	0.0731276	0.077654	stable A	chr1	24742245	24799473	NIPAL3	NIPAL3	+	no	up	0.96676	1.55563e-08
880	chr3	8000000	9000000	-0.0044327	0.00529553	A to B	chr3	8792095	8811300	OXTR	OXTR		no	down	-0.370721	0.347255
881	chr1	24000000	25000000	0.0731276	0.077654	stable A	chr1	24104876	24114722	PITHD1	PITHD1	+	no	up	0.791717	1.04757e-08
882	chr1	24000000	25000000	0.0731276	0.077654	stable A	chr1	24286301	24289949	PNRC2	PNRC2	+	yes	up	1.16103	0.000586916
883	chr1	97000000	98000000	-0.0218081	-0.0699696	stable B	chr1	97187161	97280605	PTBP2	PTBP2	+	no	down	-0.555517	0.0193383
884	chr3	8000000	9000000	-0.0044327	0.00529553	A to B	chr3	8918880	9005159	RAD18	RAD18		no	up	0.590387	0.0617719
885	chr1	24000000	25000000	0.0731276	0.077654	stable A	chr1	24828841	24863510	RCAN3	RCAN3	+	yes	up	1.9518	8.7735e-37
886	chr1	24000000	25000000	0.0731276	0.077654	stable A	chr1	24822823	24828850	RCAN3AS	RCAN3AS		yes	down	-2.36144	0.015278
887	chr1	24000000	25000000	0.0731276	0.077654	stable A	chr1	24018269	24022915	RPL11	RPL11	+	yes	down	-1.11441	7.6457e-15
888	chr1	24000000	25000000	0.0731276	0.077654	stable A	chr1	24969594	24999772	SRRM1	SRRM1	+	no	up	0.328213	0.00881741
889	chr1	24000000	25000000	0.0731276	0.077654	stable A	chr1	24290837	24306953	SRSF10	SRSF10		no	down	-0.51779	0.107318
890	chr3	8000000	9000000	-0.0044327	0.00529553	A to B	chr3	8661086	8693764	SSUH2	SSUH2		no	down	-0.0205459	0.981765
891	chr1	24000000	25000000	0.0731276	0.077654	stable A	chr1	24683489	24741587	STPG1	STPG1		no	up	0.180278	0.285444
892	chr1	24000000	25000000	0.0731276	0.077654	stable A	chr1	24069856	24088549	TCEB3	TCEB3	+	yes	up	1.1954	2.37553e-19
893	chr1	24000000	25000000	0.0731276	0.077654	stable A	chr1	24086872	24104787	TCEB3-AS1	TCEB3-AS1		no	up	0.36711	0.682508
894	chr1	25000000	26000000	0.068284	0.0775164	stable A	chr1	25071760	25170815	CLIC4	CLIC4	+	no	down	-0.152389	0.627375
895	chr1	98000000	99000000	-0.0598834	-0.0707643	stable B	chr1	97543300	98386615	DPYD	DPYD		yes	down	-1.06421	0.000472484
896	chr1	25000000	26000000	0.068284	0.0775164	stable A	chr1	25870076	25895377	LDLRAP1	LDLRAP1	+	no	up	0.759709	3.1357e-08
897	chr1	98000000	99000000	-0.0598834	-0.0707643	stable B	chr1	98676267	98738214	LOC729987	LOC729987	+	yes	down	-3.1442	0.0123379
898	chr1	25000000	26000000	0.068284	0.0775164	stable A	chr1	25943959	26112698	MAN1C1	MAN1C1	+	no	up	0.955096	6.16953e-12
899	chr1	98000000	99000000	-0.0598834	-0.0707643	stable B	chr1	98453556	98515249	MIR137HG	MIR137HG		yes	down	-5.40769	2.68424e-15
900	chr1	98000000	99000000	-0.0598834	-0.0707643	stable B	chr1	98510799	98510907	MIR2682	MIR2682		yes	down	-4.39554	0.0121838
901	chr1	237000000	238000000	0.0405279	-0.0718446	B to A	chr1	237167403	237167718	MT1HL1	MT1HL1		no	up	1.20221
902	chr1	237000000	238000000	0.0405279	-0.0718446	B to A	chr1	236958581	237067281	MTR	MTR	+	no	up	0.260217	0.14967
903	chr1	25000000	26000000	0.068284	0.0775164	stable A	chr1	25688740	25747363	RHCE	RHCE		no	up	0.676193	0.0520137
904	chr1	25000000	26000000	0.068284	0.0775164	stable A	chr1	25598977	25656936	RHD	RHD	+	yes	down	-1.38251	0.000350905
905	chr1	25000000	26000000	0.068284	0.0775164	stable A	chr1	25568740	25573985	RSRP1	RSRP1		yes	down	-2.00778	8.61894e-12
906	chr1	25000000	26000000	0.068284	0.0775164	stable A	chr1	25226002	25291501	RUNX3	RUNX3		no	down	-0.105195	0.869601
907	chr1	237000000	238000000	0.0405279	-0.0718446	B to A	chr1	237205702	237997288	RYR2	RYR2	+	no	up	0.955197	7.32995e-05
908	chr3	18000000	19000000	-0.0602199	0.0144014	A to B	chr3	18389133	18480265	SATB1	SATB1		yes	down	-3.85574	5.38487e-73
909	chr3	18000000	19000000	-0.0602199	0.0144014	A to B	chr3	18486729	18571606	SATB1-AS1	SATB1-AS1	+	yes	down	-4.40251	9.36925e-12
910	chr1	25000000	26000000	0.068284	0.0775164	stable A	chr1	25548767	25559013	SYF2	SYF2		no	up	0.218205	0.156631
911	chr1	25000000	26000000	0.068284	0.0775164	stable A	chr1	25664789	25688852	TMEM50A	TMEM50A	+	no	down	-0.447327	0.0291413
912	chr1	25000000	26000000	0.068284	0.0775164	stable A	chr1	25757349	25826698	TMEM57	TMEM57	+	no	down	-0.115778	0.420503
913	chr1	26000000	27000000	0.0733687	0.0774536	stable A	chr1	26648350	26680621	AIM1L	AIM1L		yes	down	-6.71549	1.7975e-10
914	chr1	26000000	27000000	0.0733687	0.0774536	stable A	chr1	26158404	26185949	AUNIP	AUNIP		no	up	0.0495823	0.939359
915	chr1	26000000	27000000	0.0733687	0.0774536	stable A	chr1	26517119	26529033	CATSPER4	CATSPER4	+	no	down	-3.55725	0.0827277
916	chr1	26000000	27000000	0.0733687	0.0774536	stable A	chr1	26644411	26647014	CD52	CD52	+	yes	down	-3.21691	7.27289e-06
917	chr1	26000000	27000000	0.0733687	0.0774536	stable A	chr1	26560644	26605529	CEP85	CEP85	+	no	up	0.612178	0.0127313
918	chr1	240000000	241000000	0.0221423	-0.0710192	B to A	chr1	239792373	240072717	CHRM3	CHRM3	+	yes	up	2.8779	9.15044e-11
919	chr1	240000000	241000000	0.0221423	-0.0710192	B to A	chr1	240061319	240063172	CHRM3-AS1	CHRM3-AS1		no	up	1.1856
920	chr1	26000000	27000000	0.0733687	0.0774536	stable A	chr1	26503981	26516376	CNKSR1	CNKSR1	+	yes	down	-3.80221	1.10125e-65
921	chr1	26000000	27000000	0.0733687	0.0774536	stable A	chr1	26758773	26797795	DHDDS	DHDDS	+	yes	up	1.28606	1.58376e-07
922	chr3	19000000	20000000	-0.0435047	0.00147289	A to B	chr3	19920966	19975706	EFHB	EFHB		yes	up	1.2916	0.0361377
923	chr1	26000000	27000000	0.0733687	0.0774536	stable A	chr1	26348271	26362954	EXTL1	EXTL1	+	no	up	0.836768	0.000418176
924	chr1	26000000	27000000	0.0733687	0.0774536	stable A	chr1	26485511	26489119	FAM110D	FAM110D	+	no	down	-0.855378	0.0380067
925	chr1	240000000	241000000	0.0221423	-0.0710192	B to A	chr1	240255185	240638489	FMN2	FMN2	+	yes	up	1.83468	3.55856e-44
926	chr1	240000000	241000000	0.0221423	-0.0710192	B to A	chr1	240652873	240775462	GREM2	GREM2		yes	up	2.61245	3.39913e-43
927	chr1	26000000	27000000	0.0733687	0.0774536	stable A	chr1	26798902	26803133	HMGN2	HMGN2	+	no	up	0.676925	6.01188e-11
928	chr3	19000000	20000000	-0.0435047	0.00147289	A to B	chr3	19190017	19577135	KCNH8	KCNH8	+	no	down	-0.190068	0.62194
929	chr1	26000000	27000000	0.0733687	0.0774536	stable A	chr1	26737259	26756219	LIN28A	LIN28A	+	no	down	-2.79816
930	chr1	99000000	100000000	-0.0626799	-0.0734851	stable B	chr1	99469832	99614408	LOC100129620	LOC100129620	+	no	down	-0.607562
931	chr1	26000000	27000000	0.0733687	0.0774536	stable A	chr1	26551811	26556331	LOC101928303	LOC101928303	+	yes	down	-3.99628	6.79051e-18
932	chr1	26000000	27000000	0.0733687	0.0774536	stable A	chr1	26789248	26794028	LOC101928324	LOC101928324		yes	down	-2.84285	4.26281e-07
933	chr1	26000000	27000000	0.0733687	0.0774536	stable A	chr1	26146445	26150097	LOC646471	LOC646471		no	down	-0.357166	0.284253
934	chr1	26000000	27000000	0.0733687	0.0774536	stable A	chr1	25943959	26112698	MAN1C1	MAN1C1	+	no	up	0.955096	6.16953e-12
935	chr1	240000000	241000000	0.0221423	-0.0710192	B to A	chr1	240640409	240912217	MIR1273E	MIR1273E	+	yes	down	-4.85876	0.0447493
936	chr1	26000000	27000000	0.0733687	0.0774536	stable A	chr1	26146397	26159433	MTFR1L	MTFR1L	+	yes	down	-2.34764	1.66589e-95
937	chr1	26000000	27000000	0.0733687	0.0774536	stable A	chr1	26286258	26324648	PAFAH2	PAFAH2		no	up	0.793767	4.38887e-05
938	chr1	26000000	27000000	0.0733687	0.0774536	stable A	chr1	26187975	26197744	PAQR7	PAQR7		no	up	0.869654	0.000382177
939	chr1	26000000	27000000	0.0733687	0.0774536	stable A	chr1	26437656	26452039	PDIK1L	PDIK1L	+	yes	up	1.67714	1.61864e-10
940	chr1	99000000	100000000	-0.0626799	-0.0734851	stable B	chr1	99729848	99775138	PLPPR4	PLPPR4	+	yes	up	1.24792	4.87242e-09
941	chr1	99000000	100000000	-0.0626799	-0.0734851	stable B	chr1	99355801	99470449	PLPPR5	PLPPR5		no	down	-0.670389	0.158506
942	chr3	19000000	20000000	-0.0435047	0.00147289	A to B	chr3	19988572	20026667	RAB5A	RAB5A	+	no	up	0.716239	0.000909945
943	chr1	240000000	241000000	0.0221423	-0.0710192	B to A	chr1	240938814	241520530	RGS7	RGS7		no	up	0.323429	0.135806
944	chr1	26000000	27000000	0.0733687	0.0774536	stable A	chr1	26856249	26901520	RPS6KA1	RPS6KA1	+	yes	down	-2.26161	1.56299e-33
945	chr1	240000000	241000000	0.0221423	-0.0710192	B to A	chr1	240170824	240176560	RPS7P5	RPS7P5	+	no	down	-1.63967
946	chr1	26000000	27000000	0.0733687	0.0774536	stable A	chr1	26126667	26144713	SEPN1	SEPN1	+	no	up	0.782369	0.00915212
947	chr1	26000000	27000000	0.0733687	0.0774536	stable A	chr1	26606213	26608013	SH3BGRL3	SH3BGRL3	+	yes	down	-1.43288	4.23556e-29
948	chr1	26000000	27000000	0.0733687	0.0774536	stable A	chr1	26364513	26372629	SLC30A2	SLC30A2		yes	up	5.22518	0.00146811
949	chr1	99000000	100000000	-0.0626799	-0.0734851	stable B	chr1	99127236	99226056	SNX7	SNX7	+	yes	up	2.29945	7.6103e-22
950	chr1	26000000	27000000	0.0733687	0.0774536	stable A	chr1	26210677	26233368	STMN1	STMN1		no	up	0.921793	2.39624e-15
951	chr1	26000000	27000000	0.0733687	0.0774536	stable A	chr1	26377796	26394125	TRIM63	TRIM63		no	down	-3.01484
952	chr1	26000000	27000000	0.0733687	0.0774536	stable A	chr1	26608773	26644756	UBXN11	UBXN11		yes	down	-1.78704	4.22102e-20
953	chr1	26000000	27000000	0.0733687	0.0774536	stable A	chr1	26496388	26497364	ZNF593	ZNF593	+	yes	down	-1.43957	1.21208e-08
954	chr1	26000000	27000000	0.0733687	0.0774536	stable A	chr1	26688125	26699285	ZNF683	ZNF683		no	down	-1.51709	0.200994
955	chr1	27000000	28000000	0.0730659	0.0771061	stable A	chr1	27650365	27653016	ACTG1P20	ACTG1P20	+	yes	up	2.5628	0.00629469
956	chr1	244000000	245000000	0.0139379	-0.019406	B to A	chr1	244571794	244615436	ADSS	ADSS		yes	up	1.04852	4.90201e-08
957	chr1	100000000	101000000	-0.0478958	-0.0502353	stable B	chr1	100315640	100389579	AGL	AGL	+	no	up	0.543528	0.0251287
958	chr1	27000000	28000000	0.0730659	0.0771061	stable A	chr1	27860756	27930005	AHDC1	AHDC1		yes	down	-1.25872	0.00068658
959	chr1	244000000	245000000	0.0139379	-0.019406	B to A	chr1	243651535	244006886	AKT3	AKT3		no	up	0.76346	1.56796e-10
960	chr1	27000000	28000000	0.0730659	0.0771061	stable A	chr1	27022522	27108601	ARID1A	ARID1A	+	no	up	0.278235	0.362494
961	chr1	244000000	245000000	0.0139379	-0.019406	B to A	chr1	244515937	244552388	C1orf100	C1orf100	+	yes	down	-3.46432	0.000533636
962	chr1	244000000	245000000	0.0139379	-0.019406	B to A	chr1	244624673	244803662	C1orf101	C1orf101	+	no	down	-0.303244	0.282561
963	chr1	27000000	28000000	0.0730659	0.0771061	stable A	chr1	27705590	27709823	CD164L2	CD164L2		yes	down	-3.85336	2.29233e-14
964	chr1	100000000	101000000	-0.0478958	-0.0502353	stable B	chr1	100818023	100985833	CDC14A	CDC14A	+	no	down	-0.119065	0.596162
965	chr1	244000000	245000000	0.0139379	-0.019406	B to A	chr1	244998608	245008365	COX20	COX20	+	no	up	0.825943	0.0014584
966	chr1	100000000	101000000	-0.0478958	-0.0502353	stable B	chr1	100652478	100715409	DBT	DBT		yes	up	1.45536	3.91533e-16
967	chr1	244000000	245000000	0.0139379	-0.019406	B to A	chr1	244816350	244872336	DESI2	DESI2	+	no	up	0.790967	0.000183856
968	chr1	27000000	28000000	0.0730659	0.0771061	stable A	chr1	27331511	27339333	FAM46B	FAM46B		yes	down	-1.52442	0.0017981
969	chr1	27000000	28000000	0.0730659	0.0771061	stable A	chr1	27695601	27701315	FCN3	FCN3		no	down	-0.0244867	0.975282
970	chr1	27000000	28000000	0.0730659	0.0771061	stable A	chr1	27938801	27961727	FGR	FGR		yes	down	-1.96363	0.000397005
971	chr1	100000000	101000000	-0.0478958	-0.0502353	stable B	chr1	100174259	100231349	FRRS1	FRRS1		yes	up	2.16288	5.99263e-05
972	chr1	27000000	28000000	0.0730659	0.0771061	stable A	chr1	27216979	27226962	GPATCH3	GPATCH3		no	up	0.41328	0.0304199
973	chr1	27000000	28000000	0.0730659	0.0771061	stable A	chr1	27205873	27216869	GPN2	GPN2		yes	up	1.15097	6.8798e-07
974	chr1	27000000	28000000	0.0730659	0.0771061	stable A	chr1	27719148	27722317	GPR3	GPR3	+	yes	down	-2.57049	2.21329e-13
975	chr1	27000000	28000000	0.0730659	0.0771061	stable A	chr1	27992572	27998724	IFI6	IFI6		no	up	0.435883	0.148968
976	chr1	27000000	28000000	0.0730659	0.0771061	stable A	chr1	27276047	27286901	KDF1	KDF1		yes	down	-3.33285	6.28758e-35
977	chr1	244000000	245000000	0.0139379	-0.019406	B to A	chr1	244080704	244210619	LOC339529	LOC339529	+	yes	up	2.14818	0.0129582
978	chr1	100000000	101000000	-0.0478958	-0.0502353	stable B	chr1	100614004	100643829	LRRC39	LRRC39		yes	down	-3.11599	5.68519e-09
979	chr1	27000000	28000000	0.0730659	0.0771061	stable A	chr1	27681670	27693357	MAP3K6	MAP3K6		yes	down	-2.24056	8.21912e-23
980	chr1	100000000	101000000	-0.0478958	-0.0502353	stable B	chr1	100503789	100548929	MFSD14A	MFSD14A	+	yes	up	2.13123	1.99436e-34
981	chr3	23000000	24000000	-0.0573034	0.0455191	A to B	chr3	23375626	23648882	MIR548AC	MIR548AC	+	no	up	0.207375
982	chr1	100000000	101000000	-0.0478958	-0.0502353	stable B	chr1	100746797	100746864	MIR553	MIR553	+	no	up	1.74626
983	chr3	23000000	24000000	-0.0573034	0.0455191	A to B	chr3	23933572	23958537	NKIRAS1	NKIRAS1		yes	up	1.33127	5.73431e-05
984	chr1	27000000	28000000	0.0730659	0.0771061	stable A	chr1	27237975	27240567	NR0B2	NR0B2		no	down	-2.23563	0.123573
985	chr3	23000000	24000000	-0.0573034	0.0455191	A to B	chr3	23986751	24022109	NR1D2	NR1D2	+	yes	up	2.49522	1.45391e-20
986	chr1	27000000	28000000	0.0730659	0.0771061	stable A	chr1	27248213	27273362	NUDC	NUDC	+	no	up	0.0812948	0.578759
987	chr1	100000000	101000000	-0.0478958	-0.0502353	stable B	chr1	100111431	100160097	PALMD	PALMD	+	yes	down	-1.37242	7.39509e-15
988	chr1	27000000	28000000	0.0730659	0.0771061	stable A	chr1	27114454	27124894	PIGV	PIGV	+	yes	up	1.11239	8.68342e-05
989	chr3	23000000	24000000	-0.0573034	0.0455191	A to B	chr3	23958295	23965187	RPL15	RPL15	+	no	up	0.429941	0.00733161
990	chr1	100000000	101000000	-0.0478958	-0.0502353	stable B	chr1	100731714	100758325	RTCA	RTCA	+	yes	up	1.18237	1.41019e-11
991	chr1	100000000	101000000	-0.0478958	-0.0502353	stable B	chr1	100730298	100731730	RTCA-AS1	RTCA-AS1		yes	up	1.10872	0.0015608
992	chr1	100000000	101000000	-0.0478958	-0.0502353	stable B	chr1	100549101	100598651	SASS6	SASS6		no	down	-0.270863	0.490074
993	chr1	27000000	28000000	0.0730659	0.0771061	stable A	chr1	27189633	27190947	SFN	SFN	+	yes	down	-2.14217	0.0115119
994	chr1	100000000	101000000	-0.0478958	-0.0502353	stable B	chr1	100435345	100492534	SLC35A3	SLC35A3	+	no	up	0.987693	0.00320715
995	chr1	27000000	28000000	0.0730659	0.0771061	stable A	chr1	27425300	27481621	SLC9A1	SLC9A1		no	up	0.374701	0.181852
996	chr1	27000000	28000000	0.0730659	0.0771061	stable A	chr1	27668483	27680423	SYTL1	SYTL1	+	yes	down	-4.13755	3.29482e-68
997	chr1	27000000	28000000	0.0730659	0.0771061	stable A	chr1	27648636	27662891	TMEM222	TMEM222	+	no	up	0.272334	0.126936
998	chr1	100000000	101000000	-0.0478958	-0.0502353	stable B	chr1	100598706	100616054	TRMT13	TRMT13	+	yes	down	-1.39561	0.000304198
999	chr1	27000000	28000000	0.0730659	0.0771061	stable A	chr1	27320195	27327377	TRNP1	TRNP1	+	no	down	-0.519389	0.00443538
1000	chr3	23000000	24000000	-0.0573034	0.0455191	A to B	chr3	23847384	23933131	UBE2E1	UBE2E1	+	no	down	-0.0473919	0.881339
1001	chr3	23000000	24000000	-0.0573034	0.0455191	A to B	chr3	23845515	23848396	UBE2E1-AS1	UBE2E1-AS1		no	down	-1.30303	0.41221
1002	chr3	23000000	24000000	-0.0573034	0.0455191	A to B	chr3	23244784	23632296	UBE2E2	UBE2E2	+	no	down	-0.384923	0.105788
1003	chr1	27000000	28000000	0.0730659	0.0771061	stable A	chr1	27730730	27816698	WASF2	WASF2		no	up	0.565645	0.000427054
1004	chr1	27000000	28000000	0.0730659	0.0771061	stable A	chr1	27561007	27635124	WDTC1	WDTC1	+	no	up	0.674467	0.00124398
1005	chr1	244000000	245000000	0.0139379	-0.019406	B to A	chr1	244212241	244220780	ZBTB18	ZBTB18	+	no	up	0.905116	4.96875e-06
1006	chr1	27000000	28000000	0.0730659	0.0771061	stable A	chr1	27153201	27182211	ZDHHC18	ZDHHC18	+	no	up	0.664013	3.23696e-06
1007	chr1	28000000	29000000	0.0733141	0.0774525	stable A	chr1	28562602	28564616	ATPIF1	ATPIF1	+	yes	down	-1.00408	5.41505e-06
1008	chr1	246000000	247000000	0.0217637	-0.017981	B to A	chr1	246729639	246831884	CNST	CNST	+	yes	up	1.39958	2.66245e-19
1009	chr1	28000000	29000000	0.0733141	0.0774525	stable A	chr1	28526790	28559542	DNAJC8	DNAJC8		no	up	0.68597	1.6825e-06
1010	chr1	101000000	102000000	-0.0707355	-0.0730943	stable B	chr1	101455180	101491362	DPH5	DPH5		no	up	0.43944	0.00817825
1011	chr1	101000000	102000000	-0.0707355	-0.0730943	stable B	chr1	101337928	101360735	EXTL2	EXTL2		no	down	-0.131497	0.568141
1012	chr1	28000000	29000000	0.0733141	0.0774525	stable A	chr1	28296855	28415148	EYA3	EYA3		no	up	0.860237	9.41064e-08
1013	chr1	28000000	29000000	0.0733141	0.0774525	stable A	chr1	28052490	28089423	FAM76A	FAM76A	+	no	up	0.545006	0.00294157
1014	chr1	28000000	29000000	0.0733141	0.0774525	stable A	chr1	28995240	29042115	GMEB1	GMEB1	+	no	up	0.541879	0.00982768
1015	chr1	101000000	102000000	-0.0707355	-0.0730943	stable B	chr1	101003728	101007583	GPR88	GPR88	+	yes	up	4.3283	1.18577e-20
1016	chr3	70000000	71000000	-0.00502363	0.0577188	A to B	chr3	70048895	70064451	LINC01212	LINC01212	+	no	up	1.73148
1017	chr1	246000000	247000000	0.0217637	-0.017981	B to A	chr1	246952919	246954788	LINC01341	LINC01341	+	yes	down	-3.91595	2.43959e-34
1018	chr1	101000000	102000000	-0.0707355	-0.0730943	stable B	chr1	101700429	101702084	LOC101928370	LOC101928370		yes	down	-2.8226	0.00301209
1019	chr1	101000000	102000000	-0.0707355	-0.0730943	stable B	chr1	101491402	101552935	LOC102606465	LOC102606465	+	no	down	-0.922769	0.00779748
1020	chr1	246000000	247000000	0.0217637	-0.017981	B to A	chr1	246679341	246687589	LOC255654	LOC255654		no	down	-1.63967
1021	chr1	28000000	29000000	0.0733141	0.0774525	stable A	chr1	28655513	28662478	MED18	MED18	+	no	up	0.726627	0.0015075
1022	chr3	70000000	71000000	-0.00502363	0.0577188	A to B	chr3	69788586	70017488	MITF	MITF	+	yes	up	1.49644	5.07604e-11
1023	chr1	28000000	29000000	0.0733141	0.0774525	stable A	chr1	28696093	28826881	PHACTR4	PHACTR4	+	no	down	-0.413254	0.0212943
1024	chr1	28000000	29000000	0.0733141	0.0774525	stable A	chr1	28157252	28178183	PPP1R8	PPP1R8	+	no	up	0.552102	2.00489e-06
1025	chr1	28000000	29000000	0.0733141	0.0774525	stable A	chr1	28473677	28520447	PTAFR	PTAFR		no	down	-0.378094	0.338006
1026	chr1	28000000	29000000	0.0733141	0.0774525	stable A	chr1	28918712	28921088	RAB42	RAB42	+	yes	up	2.5041	0.00307689
1027	chr1	28000000	29000000	0.0733141	0.0774525	stable A	chr1	28832455	28865708	RCC1	RCC1	+	no	up	0.10732	0.6965
1028	chr1	28000000	29000000	0.0733141	0.0774525	stable A	chr1	28975112	28975246	RNU11	RNU11	+	no	up	0.670529	0.608662
1029	chr1	28000000	29000000	0.0733141	0.0774525	stable A	chr1	28218036	28241308	RPA2	RPA2		yes	up	1.17745	5.51507e-11
1030	chr1	101000000	102000000	-0.0707355	-0.0730943	stable B	chr1	101702305	101707076	S1PR1	S1PR1	+	no	down	-0.457261	0.0192882
1031	chr1	28000000	29000000	0.0733141	0.0774525	stable A	chr1	28160912	28161077	SCARNA1	SCARNA1	+	no	up	0.283886
1032	chr1	246000000	247000000	0.0217637	-0.017981	B to A	chr1	246887378	246931440	SCCPDH	SCCPDH	+	yes	up	1.88813	1.07564e-25
1033	chr1	28000000	29000000	0.0733141	0.0774525	stable A	chr1	28585963	28609002	SESN2	SESN2	+	yes	up	1.308	6.29848e-11
1034	chr1	101000000	102000000	-0.0707355	-0.0730943	stable B	chr1	101361632	101447311	SLC30A7	SLC30A7	+	no	up	0.62238	0.0252935
1035	chr1	28000000	29000000	0.0733141	0.0774525	stable A	chr1	28261466	28285668	SMPDL3B	SMPDL3B	+	yes	down	-3.1161	2.41721e-13
1036	chr1	246000000	247000000	0.0217637	-0.017981	B to A	chr1	245912642	246670644	SMYD3	SMYD3		no	up	0.692963	0.000547256
1037	chr1	28000000	29000000	0.0733141	0.0774525	stable A	chr1	28905050	28908366	SNHG12	SNHG12		yes	down	-2.41785	1.41157e-27
1038	chr1	28000000	29000000	0.0733141	0.0774525	stable A	chr1	28832455	28837404	SNHG3	SNHG3	+	no	down	-0.759458	0.000359725
1039	chr1	28000000	29000000	0.0733141	0.0774525	stable A	chr1	28907432	28907565	SNORA16A	SNORA16A		no	down	-1.37552	0.209967
1040	chr1	28000000	29000000	0.0733141	0.0774525	stable A	chr1	28906893	28907024	SNORA44	SNORA44		yes	down	-3.13326	0.00291708
1041	chr1	28000000	29000000	0.0733141	0.0774525	stable A	chr1	28906276	28906405	SNORA61	SNORA61		yes	down	-2.89125	3.73009e-05
1042	chr1	28000000	29000000	0.0733141	0.0774525	stable A	chr1	28835070	28835227	SNORA73B	SNORA73B	+	no	up	1.19191
1043	chr1	28000000	29000000	0.0733141	0.0774525	stable A	chr1	28905255	28905334	SNORD99	SNORD99		yes	down	-2.18806	0.0354324
1044	chr1	28000000	29000000	0.0733141	0.0774525	stable A	chr1	28099694	28150963	STX12	STX12	+	yes	up	1.31955	3.08222e-12
1045	chr1	28000000	29000000	0.0733141	0.0774525	stable A	chr1	28929609	28969604	TAF12	TAF12		no	down	-0.447227	0.0419717
1046	chr1	246000000	247000000	0.0217637	-0.017981	B to A	chr1	246703863	246729565	TFB2M	TFB2M		yes	up	2.37998	2.53891e-38
1047	chr1	28000000	29000000	0.0733141	0.0774525	stable A	chr1	28199054	28213196	THEMIS2	THEMIS2	+	yes	down	-1.43447	9.16612e-05
1048	chr1	28000000	29000000	0.0733141	0.0774525	stable A	chr1	28879529	28905057	TRNAU1AP	TRNAU1AP	+	no	down	-0.815683	3.44416e-09
1049	chr1	101000000	102000000	-0.0707355	-0.0730943	stable B	chr1	101185196	101204601	VCAM1	VCAM1	+	no	down	-0.147995	0.514247
1050	chr1	28000000	29000000	0.0733141	0.0774525	stable A	chr1	28285973	28294607	XKR8	XKR8	+	yes	down	-1.95636	3.72049e-18
1051	chr1	102000000	103000000	-0.072047	-0.0760019	stable B	chr1	102337568	102360299	DNAJA1P5	DNAJA1P5	+	no	down	-2.42926
1052	chr3	73000000	74000000	-0.0174935	0.0542545	A to B	chr3	73110810	73112471	EBLN2	EBLN2	+	no	down	-1.02388	0.269015
1053	chr1	29000000	30000000	0.0725952	0.0774967	stable A	chr1	29213603	29446558	EPB41	EPB41	+	yes	up	1.8707	1.58727e-24
1054	chr1	29000000	30000000	0.0725952	0.0774967	stable A	chr1	28995240	29042115	GMEB1	GMEB1	+	no	up	0.541879	0.00982768
1055	chr3	73000000	74000000	-0.0174935	0.0542545	A to B	chr3	72937385	73024522	GXYLT2	GXYLT2	+	yes	up	3.97804	1.56504e-29
1056	chr2	2000000	3000000	0.0672419	-0.019536	B to A	chr2	2898820	3129798	LINC01250	LINC01250		yes	down	-4.76829	8.56272e-11
1057	chr1	29000000	30000000	0.0725952	0.0774967	stable A	chr1	29519169	29557470	MECR	MECR		no	down	-0.392177	0.0658853
1058	chr2	2000000	3000000	0.0672419	-0.019536	B to A	chr2	1792885	2335085	MYT1L	MYT1L		no	down	-0.949186	1.07763e-06
1059	chr2	2000000	3000000	0.0672419	-0.019536	B to A	chr2	2323004	2330880	MYT1L-AS1	MYT1L-AS1	+	no	up	0.327318	0.732703
1060	chr1	102000000	103000000	-0.072047	-0.0760019	stable B	chr1	102268123	102462790	OLFM3	OLFM3		yes	down	-3.61829	1.2753e-22
1061	chr1	29000000	30000000	0.0725952	0.0774967	stable A	chr1	29138654	29190208	OPRD1	OPRD1	+	no	up	0.283886
1062	chr3	73000000	74000000	-0.0174935	0.0542545	A to B	chr3	73431581	73674072	PDZRN3	PDZRN3		yes	down	-1.15889	3.40484e-08
1063	chr3	73000000	74000000	-0.0174935	0.0542545	A to B	chr3	73672719	73677050	PDZRN3-AS1	PDZRN3-AS1	+	no	down	-0.0261036	0.985437
1064	chr3	73000000	74000000	-0.0174935	0.0542545	A to B	chr3	73046119	73115011	PPP4R2	PPP4R2	+	yes	up	3.67842	2.2106e-67
1065	chr1	29000000	30000000	0.0725952	0.0774967	stable A	chr1	29563028	29653325	PTPRU	PTPRU	+	no	down	-0.330951	0.0962315
1066	chr1	29000000	30000000	0.0725952	0.0774967	stable A	chr1	29474250	29508637	SRSF4	SRSF4		yes	down	-2.31078	1.71567e-14
1067	chr1	29000000	30000000	0.0725952	0.0774967	stable A	chr1	29445937	29450421	TMEM200B	TMEM200B		no	down	-0.690984	0.159974
1068	chr1	29000000	30000000	0.0725952	0.0774967	stable A	chr1	29063133	29096287	YTHDF2	YTHDF2	+	no	up	0.788593	7.02189e-09
1069	chr2	21000000	22000000	0.0701213	-0.0501443	B to A	chr2	21224301	21266945	APOB	APOB		yes	down	-3.02126	0.00298665
1070	chr1	103000000	104000000	-0.0719933	-0.0762984	stable B	chr1	103342023	103574052	COL11A1	COL11A1		yes	down	-4.46499	2.1637e-104
1071	chr2	21000000	22000000	0.0701213	-0.0501443	B to A	chr2	20883774	21022890	LDAH	LDAH		yes	up	1.56041	7.26972e-24
1072	chr1	103000000	104000000	-0.0719933	-0.0762984	stable B	chr1	103960701	104068105	LOC101928436	LOC101928436		no	up	0.260706
1073	chr2	21000000	22000000	0.0701213	-0.0501443	B to A	chr2	21910306	21933524	LOC645949	LOC645949		no	up	1.21102
1074	chr3	78000000	79000000	-0.0385166	0.0307057	A to B	chr3	78646388	79817059	ROBO1	ROBO1		yes	down	-2.87655	1.75828e-71
1075	chr2	21000000	22000000	0.0701213	-0.0501443	B to A	chr2	21346858	21367238	TDRD15	TDRD15	+	no	down	-4.88442	0.0725438
1076	chr1	30000000	31000000	0.0625823	0.0721634	stable A
1077	chr1	104000000	105000000	-0.0720831	-0.0764915	stable B	chr1	104112026	104114008	ACTG1P4	ACTG1P4	+	yes	down	-4.15136	1.91321e-08
1078	chr1	104000000	105000000	-0.0720831	-0.0764915	stable B	chr1	104159954	104168402	AMY2A	AMY2A	+	yes	down	-3.01796	0.0355552
1079	chr1	104000000	105000000	-0.0720831	-0.0764915	stable B	chr1	104097266	104122156	AMY2B	AMY2B	+	yes	down	-3.64047	1.09215e-137
1080	chr1	31000000	32000000	0.0740195	0.0777277	stable A	chr1	31838100	31845923	FABP3	FABP3		no	down	-1.17547	0.074249
1081	chr1	31000000	32000000	0.0740195	0.0777277	stable A	chr1	31205315	31230683	LAPTM5	LAPTM5		yes	down	-1.05279	2.00393e-08
1082	chr1	31000000	32000000	0.0740195	0.0777277	stable A	chr1	31971839	31974167	LINC01225	LINC01225	+	no	down	-3.00722
1083	chr1	104000000	105000000	-0.0720831	-0.0764915	stable B	chr1	104615645	104619693	LOC100129138	LOC100129138	+	no	up	0.796533
1084	chr3	79000000	80000000	-0.0460842	0.0241096	A to B	chr3	79460877	79484377	LOC101927374	LOC101927374	+	yes	down	-6.62007	1.76784e-05
1085	chr1	104000000	105000000	-0.0720831	-0.0764915	stable B	chr1	103960701	104068105	LOC101928436	LOC101928436		no	up	0.260706
1086	chr1	31000000	32000000	0.0740195	0.0777277	stable A	chr1	31184124	31196432	MATN1	MATN1		no	up	0.628221	0.182263
1087	chr1	31000000	32000000	0.0740195	0.0777277	stable A	chr1	31191619	31199593	MATN1-AS1	MATN1-AS1	+	no	down	-0.924796	0.056584
1088	chr1	31000000	32000000	0.0740195	0.0777277	stable A	chr1	31652592	31712734	NKAIN1	NKAIN1		yes	up	2.80939	5.48089e-33
1089	chr1	31000000	32000000	0.0740195	0.0777277	stable A	chr1	31404353	31538564	PUM1	PUM1		no	up	0.841891	2.35007e-15
1090	chr1	104000000	105000000	-0.0720831	-0.0764915	stable B	chr1	104068578	104097859	RNPC3	RNPC3	+	yes	up	2.34641	1.30606e-23
1091	chr3	79000000	80000000	-0.0460842	0.0241096	A to B	chr3	78646388	79817059	ROBO1	ROBO1		yes	down	-2.87655	1.75828e-71
1092	chr1	31000000	32000000	0.0740195	0.0777277	stable A	chr1	31342313	31381480	SDC3	SDC3		no	down	-0.462752	0.000327655
1093	chr1	31000000	32000000	0.0740195	0.0777277	stable A	chr1	31882412	31907527	SERINC2	SERINC2	+	yes	down	-3.43826	1.08226e-23
1094	chr1	31000000	32000000	0.0740195	0.0777277	stable A	chr1	31732415	31769644	SNRNP40	SNRNP40		no	up	0.947663	3.11899e-11
1095	chr1	31000000	32000000	0.0740195	0.0777277	stable A	chr1	31769829	31837800	ZCCHC17	ZCCHC17	+	no	up	0.707111	1.62006e-06
1096	chr2	22000000	23000000	0.0695277	-0.0647511	B to A
1097	chr1	32000000	33000000	0.0733941	0.077474	stable A	chr1	32192706	32229664	ADGRB2	ADGRB2		yes	down	-1.30236	1.11599e-09
1098	chr1	32000000	33000000	0.0733941	0.077474	stable A	chr1	32830234	32860062	BSDC1	BSDC1		yes	up	1.12578	3.47489e-19
1099	chr1	32000000	33000000	0.0733941	0.077474	stable A	chr1	32665987	32670991	CCDC28B	CCDC28B	+	yes	down	-1.7662	4.26494e-12
1100	chr1	32000000	33000000	0.0733941	0.077474	stable A	chr1	32117848	32169768	COL16A1	COL16A1		yes	down	-5.48718	6.22412e-172
1101	chr1	32000000	33000000	0.0733941	0.077474	stable A	chr1	32674695	32681797	DCDC2B	DCDC2B	+	yes	down	-2.73903	1.33597e-09
1102	chr1	32000000	33000000	0.0733941	0.077474	stable A	chr1	32687971	32697205	EIF3I	EIF3I	+	no	up	0.419595	0.000682572
1103	chr1	32000000	33000000	0.0733941	0.077474	stable A	chr1	32712818	32714461	FAM167B	FAM167B	+	yes	down	-1.62694	6.87531e-05
1104	chr1	32000000	33000000	0.0733941	0.077474	stable A	chr1	32826871	32827844	FAM229A	FAM229A		yes	down	-4.43539	1.92029e-23
1105	chr1	32000000	33000000	0.0733941	0.077474	stable A	chr1	32083301	32092919	HCRTR1	HCRTR1	+	yes	down	-2.67823	0.00715701
1106	chr1	32000000	33000000	0.0733941	0.077474	stable A	chr1	32757708	32799224	HDAC1	HDAC1	+	no	down	-0.894452	1.76144e-15
1107	chr1	32000000	33000000	0.0733941	0.077474	stable A	chr1	32671236	32674288	IQCC	IQCC	+	yes	down	-1.08137	3.30292e-06
1108	chr1	32000000	33000000	0.0733941	0.077474	stable A	chr1	32479295	32526460	KHDRBS1	KHDRBS1	+	yes	up	1.63153	1.84305e-39
1109	chr1	32000000	33000000	0.0733941	0.077474	stable A	chr1	32573644	32642168	KPNA6	KPNA6	+	yes	up	1.29086	2.36938e-28
1110	chr1	32000000	33000000	0.0733941	0.077474	stable A	chr1	32716840	32751768	LCK	LCK	+	no	down	-0.654009	0.206924
1111	chr1	32000000	33000000	0.0733941	0.077474	stable A	chr1	32799430	32801840	MARCKSL1	MARCKSL1		yes	down	-1.74467	1.26668e-20
1112	chr1	32000000	33000000	0.0733941	0.077474	stable A	chr1	32697261	32707311	MTMR9LP	MTMR9LP		yes	down	-2.7498	8.30403e-32
1113	chr1	32000000	33000000	0.0733941	0.077474	stable A	chr1	32095463	32110838	PEF1	PEF1		no	up	0.0431432	0.781049
1114	chr1	32000000	33000000	0.0733941	0.077474	stable A	chr1	32372022	32403988	PTP4A2	PTP4A2		yes	up	1.22779	3.53099e-28
1115	chr2	40000000	41000000	0.0698934	-0.0680492	B to A	chr2	40339286	40739575	SLC8A1	SLC8A1		yes	up	2.5889	2.33075e-51
1116	chr2	40000000	41000000	0.0698934	-0.0680492	B to A	chr2	40144774	40482349	SLC8A1-AS1	SLC8A1-AS1	+	no	up	1.14265	0.387547
1117	chr1	32000000	33000000	0.0733941	0.077474	stable A	chr1	32256023	32281652	SPOCD1	SPOCD1		yes	down	-3.45436	9.18269e-15
1118	chr2	40000000	41000000	0.0698934	-0.0680492	B to A	chr2	39963200	40006416	THUMPD2	THUMPD2		yes	down	-1.4301	2.20379e-19
1119	chr1	32000000	33000000	0.0733941	0.077474	stable A	chr1	32042086	32053287	TINAGL1	TINAGL1	+	yes	down	-2.16061	3.44848e-46
1120	chr1	32000000	33000000	0.0733941	0.077474	stable A	chr1	32680078	32687972	TMEM234	TMEM234		no	down	-0.76044	4.51709e-07
1121	chr1	32000000	33000000	0.0733941	0.077474	stable A	chr1	32538503	32568467	TMEM39B	TMEM39B	+	yes	down	-1.2083	1.43507e-07
1122	chr1	32000000	33000000	0.0733941	0.077474	stable A	chr1	32827862	32829924	TSSK3	TSSK3	+	yes	down	-2.96831	4.62234e-15
1123	chr1	32000000	33000000	0.0733941	0.077474	stable A	chr1	32645345	32663886	TXLNA	TXLNA	+	yes	up	1.50115	4.28974e-20
1124	chr1	32000000	33000000	0.0733941	0.077474	stable A	chr1	32930658	32953459	ZBTB8B	ZBTB8B	+	yes	up	1.4367	1.379e-06
1125	chr3	80000000	81000000	-0.0304663	0.00361977	A to B
1126	chr1	105000000	106000000	-0.0724422	-0.0768423	stable B
1127	chr1	33000000	34000000	0.0738109	0.0775349	stable A	chr1	33772367	33786699	A3GALT2	A3GALT2		yes	down	-5.81752	0.00110176
1128	chr1	33000000	34000000	0.0738109	0.0775349	stable A	chr1	33473541	33502512	AK2	AK2		no	up	0.404106	0.000151931
1129	chr1	33000000	34000000	0.0738109	0.0775349	stable A	chr1	33546714	33586132	AZIN2	AZIN2	+	no	down	-0.899192	0.00433458
1130	chr1	33000000	34000000	0.0738109	0.0775349	stable A	chr1	33979599	34631443	CSMD2	CSMD2		yes	up	2.87658	7.38806e-24
1131	chr1	33000000	34000000	0.0738109	0.0775349	stable A	chr1	33327869	33338093	FNDC5	FNDC5		no	down	-0.98857	4.04944e-06
1132	chr3	81000000	82000000	-0.00619645	0.0192204	A to B	chr3	81538850	81810950	GBE1	GBE1		yes	up	2.23536	7.01099e-25
1133	chr1	33000000	34000000	0.0738109	0.0775349	stable A	chr1	33352098	33360247	HPCA	HPCA	+	no	down	-0.0985042	0.885074
1134	chr1	33000000	34000000	0.0738109	0.0775349	stable A	chr1	33207512	33240571	KIAA1522	KIAA1522	+	yes	down	-2.46476	1.04793e-16
1135	chr1	33000000	34000000	0.0738109	0.0775349	stable A	chr1	33815953	33828846	LOC101929464	LOC101929464	+	no	up	2.97615
1136	chr1	33000000	34000000	0.0738109	0.0775349	stable A	chr1	33797994	33798093	MIR3605	MIR3605		no	down	-3.67954
1137	chr1	33000000	34000000	0.0738109	0.0775349	stable A	chr1	33789224	33841194	PHC2	PHC2		no	down	-0.501224	3.33172e-05
1138	chr1	33000000	34000000	0.0738109	0.0775349	stable A	chr1	33116749	33151812	RBBP4	RBBP4	+	yes	up	1.92239	3.37376e-35
1139	chr1	33000000	34000000	0.0738109	0.0775349	stable A	chr1	33402047	33430414	RNF19B	RNF19B		yes	up	1.88806	4.36688e-22
1140	chr1	33000000	34000000	0.0738109	0.0775349	stable A	chr1	33283043	33324480	S100PBP	S100PBP	+	no	up	0.793833	1.83295e-11
1141	chr1	33000000	34000000	0.0738109	0.0775349	stable A	chr1	33145507	33168361	SYNC	SYNC		no	up	0.102187	0.914505
1142	chr1	33000000	34000000	0.0738109	0.0775349	stable A	chr1	33360196	33366953	TMEM54	TMEM54		no	up	0.336797	0.117673
1143	chr1	33000000	34000000	0.0738109	0.0775349	stable A	chr1	33611003	33647671	TRIM62	TRIM62		yes	down	-1.31597	1.82779e-13
1144	chr1	33000000	34000000	0.0738109	0.0775349	stable A	chr1	33240840	33283633	YARS	YARS		no	up	0.821519	2.4574e-05
1145	chr1	33000000	34000000	0.0738109	0.0775349	stable A	chr1	33004746	33071551	ZBTB8A	ZBTB8A	+	no	up	0.901046	4.44643e-06
1146	chr1	33000000	34000000	0.0738109	0.0775349	stable A	chr1	33086817	33116191	ZBTB8OS	ZBTB8OS		no	down	-0.830937	1.13224e-06
1147	chr1	33000000	34000000	0.0738109	0.0775349	stable A	chr1	33722174	33766320	ZNF362	ZNF362	+	yes	down	-1.06718	0.000172799
1148	chr1	33000000	34000000	0.0738109	0.0775349	stable A	chr1	33938232	33961995	ZSCAN20	ZSCAN20	+	yes	up	1.22643	6.37561e-07
1149	chr1	106000000	107000000	-0.0723732	-0.0768482	stable B
1150	chr2	41000000	42000000	0.0685304	-0.0698726	B to A
1151	chr1	35000000	36000000	0.0734785	0.0751777	stable A	chr1	35331037	35395186	DLGAP3	DLGAP3		no	down	-0.723439	0.056194
1152	chr2	84000000	85000000	0.0213873	-0.0673873	B to A	chr2	84743579	85046713	DNAH6	DNAH6	+	yes	down	-1.47668	8.7517e-22
1153	chr1	35000000	36000000	0.0734785	0.0751777	stable A	chr1	35258599	35261348	GJA4	GJA4	+	yes	up	2.13213	2.89957e-12
1154	chr1	35000000	36000000	0.0734785	0.0751777	stable A	chr1	35246790	35251967	GJB3	GJB3	+	no	down	-2.79816
1155	chr1	35000000	36000000	0.0734785	0.0751777	stable A	chr1	35225342	35229325	GJB4	GJB4	+	no	down	-0.677895
1156	chr1	35000000	36000000	0.0734785	0.0751777	stable A	chr1	35220648	35224113	GJB5	GJB5	+	yes	up	2.75278	9.01497e-05
1157	chr1	35000000	36000000	0.0734785	0.0751777	stable A	chr1	35899091	36023037	KIAA0319L	KIAA0319L		no	up	0.940261	0.000112623
1158	chr1	35000000	36000000	0.0734785	0.0751777	stable A	chr1	35441300	35444307	LOC653160	LOC653160		yes	down	-1.92049	7.64099e-09
1159	chr1	107000000	108000000	-0.0706588	-0.0771108	stable B	chr1	107682540	108027521	NTNG1	NTNG1	+	no	down	-0.491244	0.00016549
1160	chr1	107000000	108000000	-0.0706588	-0.0771108	stable B	chr1	107599267	107601916	PRMT6	PRMT6	+	yes	up	1.64716	9.60723e-30
1161	chr1	35000000	36000000	0.0734785	0.0751777	stable A	chr1	35649201	35658743	SFPQ	SFPQ		no	up	0.537913	0.00492447
1162	chr1	35000000	36000000	0.0734785	0.0751777	stable A	chr1	35315963	35325417	SMIM12	SMIM12		yes	up	1.67949	1.47577e-26
1163	chr2	84000000	85000000	0.0213873	-0.0673873	B to A	chr2	84650647	84686586	SUCLG1	SUCLG1		no	up	0.120443	0.628286
1164	chr1	35000000	36000000	0.0734785	0.0751777	stable A	chr1	35525387	35581459	ZMYM1	ZMYM1	+	no	down	-0.433318	0.181599
1165	chr1	35000000	36000000	0.0734785	0.0751777	stable A	chr1	35734568	35887545	ZMYM4	ZMYM4	+	no	up	0.351619	0.00494794
1166	chr1	35000000	36000000	0.0734785	0.0751777	stable A	chr1	35451767	35497569	ZMYM6	ZMYM6		no	down	-0.559884	6.03295e-06
1167	chr1	35000000	36000000	0.0734785	0.0751777	stable A	chr1	35447127	35450948	ZMYM6NB	ZMYM6NB		no	down	-0.432626	0.152979
1168	chr3	82000000	83000000	-0.0253099	0.00228224	A to B
1169	chr1	36000000	37000000	0.0733648	0.0776529	stable A	chr1	36554453	36559533	ADPRHL2	ADPRHL2	+	yes	down	-1.92631	5.06713e-23
1170	chr1	36000000	37000000	0.0733648	0.0776529	stable A	chr1	36335409	36389899	AGO1	AGO1	+	yes	up	1.09754	1.308e-15
1171	chr1	36000000	37000000	0.0733648	0.0776529	stable A	chr1	36396683	36522063	AGO3	AGO3	+	yes	up	1.86803	4.87229e-11
1172	chr1	36000000	37000000	0.0733648	0.0776529	stable A	chr1	36273828	36323490	AGO4	AGO4	+	no	down	-0.312502	0.205138
1173	chr2	133000000	134000000	0.0658551	-0.0711923	B to A	chr2	132905164	133015542	ANKRD30BL	ANKRD30BL		yes	down	-6.87425	3.66261e-05
1174	chr1	36000000	37000000	0.0733648	0.0776529	stable A	chr1	36179477	36184790	C1orf216	C1orf216		yes	up	2.70213	9.48604e-49
1175	chr1	36000000	37000000	0.0733648	0.0776529	stable A	chr1	36197713	36235551	CLSPN	CLSPN		yes	up	3.50441	4.09575e-07
1176	chr1	36000000	37000000	0.0733648	0.0776529	stable A	chr1	36560837	36590685	COL8A2	COL8A2		yes	down	-1.35066	4.10302e-05
1177	chr1	36000000	37000000	0.0733648	0.0776529	stable A	chr1	36931644	36948915	CSF3R	CSF3R		yes	down	-2.63077	3.58409e-14
1178	chr1	36000000	37000000	0.0733648	0.0776529	stable A	chr1	36787631	36789755	EVA1B	EVA1B		yes	down	-2.86253	4.781e-33
1179	chr2	133000000	134000000	0.0658551	-0.0711923	B to A	chr2	133174147	133404169	GPR39	GPR39	+	no	up	0.556315	0.756617
1180	chr3	136000000	137000000	-0.0318967	0.00440228	A to B	chr3	136676707	136729926	IL20RB	IL20RB	+	yes	down	-2.18307	0.00103686
1181	chr1	36000000	37000000	0.0733648	0.0776529	stable A	chr1	35899091	36023037	KIAA0319L	KIAA0319L		no	up	0.940261	0.000112623
1182	chr1	36000000	37000000	0.0733648	0.0776529	stable A	chr1	36859021	36863560	LSM10	LSM10		no	down	-0.645545	0.0110686
1183	chr2	133000000	134000000	0.0658551	-0.0711923	B to A	chr2	133402337	133429070	LYPD1	LYPD1		no	down	-0.185338	0.445158
1184	chr1	36000000	37000000	0.0733648	0.0776529	stable A	chr1	36621566	36646451	MAP7D1	MAP7D1	+	no	up	0.591365	0.00860456
1185	chr2	133000000	134000000	0.0658551	-0.0711923	B to A	chr2	133551021	134196212	MIR7853	MIR7853		no	down	-2.44027
1186	chr1	36000000	37000000	0.0733648	0.0776529	stable A	chr1	36921362	36930040	MRPS15	MRPS15		yes	down	-1.34235	7.15372e-11
1187	chr1	108000000	109000000	-0.0514249	-0.0760833	stable B	chr1	108765963	108786703	NBPF4	NBPF4		no	down	-1.91555	0.124707
1188	chr1	108000000	109000000	-0.0514249	-0.0760833	stable B	chr1	108992904	109013260	NBPF6	NBPF6	+	no	down	-0.994796
1189	chr1	36000000	37000000	0.0733648	0.0776529	stable A	chr1	36023393	36032380	NCDN	NCDN	+	yes	up	1.13137	5.54531e-11
1190	chr3	136000000	137000000	-0.0318967	0.00440228	A to B	chr3	136581050	136670452	NCK1	NCK1	+	yes	up	1.7841	2.74421e-20
1191	chr3	136000000	137000000	-0.0318967	0.00440228	A to B	chr3	136560818	136580905	NCK1-AS1	NCK1-AS1		no	up	0.591341	0.0677827
1192	chr2	133000000	134000000	0.0658551	-0.0711923	B to A	chr2	133429372	134326031	NCKAP5	NCKAP5		yes	up	3.26141	4.87076e-29
1193	chr1	108000000	109000000	-0.0514249	-0.0760833	stable B	chr1	107682540	108027521	NTNG1	NTNG1	+	no	down	-0.491244	0.00016549
1194	chr1	36000000	37000000	0.0733648	0.0776529	stable A	chr1	36883507	36916086	OSCP1	OSCP1		no	up	0.568377	0.00354684
1195	chr3	136000000	137000000	-0.0318967	0.00440228	A to B	chr3	135969167	136049013	PCCB	PCCB	+	yes	up	2.05709	2.78024e-20
1196	chr1	36000000	37000000	0.0733648	0.0776529	stable A	chr1	36065143	36107445	PSMB2	PSMB2		no	up	0.682735	6.36885e-09
1197	chr1	36000000	37000000	0.0733648	0.0776529	stable A	chr1	36771994	36786948	SH3D21	SH3D21	+	no	down	-0.70448	0.0237347
1198	chr1	108000000	109000000	-0.0514249	-0.0760833	stable B	chr1	108677344	108742980	SLC25A24	SLC25A24		yes	up	2.55458	5.21688e-31
1199	chr3	136000000	137000000	-0.0318967	0.00440228	A to B	chr3	136537861	136574734	SLC35G2	SLC35G2	+	yes	up	1.29399	8.66589e-14
1200	chr3	136000000	137000000	-0.0318967	0.00440228	A to B	chr3	136055999	136471245	STAG1	STAG1		yes	up	1.63044	2.87271e-28
1201	chr1	36000000	37000000	0.0733648	0.0776529	stable A	chr1	36805220	36851528	STK40	STK40		no	down	-0.258074	0.0909246
1202	chr1	36000000	37000000	0.0733648	0.0776529	stable A	chr1	36549676	36553876	TEKT2	TEKT2	+	yes	down	-1.71607	1.54779e-12
1203	chr1	36000000	37000000	0.0733648	0.0776529	stable A	chr1	36038971	36060927	TFAP2E	TFAP2E	+	yes	down	-4.81665	1.26652e-48
1204	chr1	36000000	37000000	0.0733648	0.0776529	stable A	chr1	36690017	36770957	THRAP3	THRAP3	+	yes	up	1.51862	2.87802e-23
1205	chr1	36000000	37000000	0.0733648	0.0776529	stable A	chr1	36602170	36621654	TRAPPC3	TRAPPC3		no	down	-0.000741341	0.996956
1206	chr1	108000000	109000000	-0.0514249	-0.0760833	stable B	chr1	108113782	108507545	VAV3	VAV3		yes	up	1.07431	1.83539e-10
1207	chr1	108000000	109000000	-0.0514249	-0.0760833	stable B	chr1	108507065	108537229	VAV3-AS1	VAV3-AS1	+	no	down	-0.580952
1208	chr2	133000000	134000000	0.0658551	-0.0711923	B to A	chr2	133064717	133076320	ZNF806	ZNF806	+	no	down	-0.480686
1209	chr1	115000000	116000000	-0.0570234	-0.0554045	stable B	chr1	115215720	115238239	AMPD1	AMPD1		yes	down	-3.66405	0.0187986
1210	chr3	142000000	143000000	-0.0331995	0.000510899	A to B	chr3	142168077	142297668	ATR	ATR		no	down	-0.0102709	0.946855
1211	chr1	115000000	116000000	-0.0570234	-0.0554045	stable B	chr1	115110181	115124265	BCAS2	BCAS2		yes	up	1.08756	0.000335893
1212	chr3	142000000	143000000	-0.0331995	0.000510899	A to B	chr3	142838618	142842856	CHST2	CHST2	+	yes	down	-1.66895	2.60397e-19
1213	chr1	115000000	116000000	-0.0570234	-0.0554045	stable B	chr1	115259534	115300671	CSDE1	CSDE1		yes	up	1.8108	1.37513e-47
1214	chr1	115000000	116000000	-0.0570234	-0.0554045	stable B	chr1	115127196	115212732	DENND2C	DENND2C		yes	up	2.3424	2.77065e-12
1215	chr2	155000000	156000000	0.0596119	-0.0683295	B to A	chr2	154728411	155310489	GALNT13	GALNT13	+	yes	up	2.85401	9.11578e-16
1216	chr1	37000000	38000000	0.0706168	0.0631205	stable A	chr1	37261128	37499844	GRIK3	GRIK3		yes	up	5.35121	1.52266e-87
1217	chr2	155000000	156000000	0.0596119	-0.0683295	B to A	chr2	155555093	155714864	KCNJ3	KCNJ3	+	yes	up	1.37298	0.00049103
1218	chr1	37000000	38000000	0.0706168	0.0631205	stable A	chr1	37920480	37940044	LINC01137	LINC01137		no	down	-0.78219	0.0709818
1219	chr2	155000000	156000000	0.0596119	-0.0683295	B to A	chr2	155292365	155313950	LOC100144595	LOC100144595		no	up	0.0660984	0.93465
1220	chr3	142000000	143000000	-0.0331995	0.000510899	A to B	chr3	142719687	142720309	LOC100289361	LOC100289361		no	down	-0.0780649	0.911524
1221	chr3	142000000	143000000	-0.0331995	0.000510899	A to B	chr3	142645517	142661378	LOC100507389	LOC100507389	+	yes	down	-3.59195	0.033394
1222	chr1	37000000	38000000	0.0706168	0.0631205	stable A	chr1	37955561	37980420	MEAF6	MEAF6		no	up	0.331414	0.241293
1223	chr1	37000000	38000000	0.0706168	0.0631205	stable A	chr1	37966536	37966595	MIR5581	MIR5581		no	up	2.54325	0.17513
1224	chr1	115000000	116000000	-0.0570234	-0.0554045	stable B	chr1	115828537	115880857	NGF	NGF		yes	up	1.13675	0.00669326
1225	chr1	115000000	116000000	-0.0570234	-0.0554045	stable B	chr1	115247085	115259515	NRAS	NRAS		no	up	0.409068	0.0757659
1226	chr3	142000000	143000000	-0.0331995	0.000510899	A to B	chr3	142680074	142682178	PAQR9	PAQR9		yes	down	-1.98988	0.00247239
1227	chr3	142000000	143000000	-0.0331995	0.000510899	A to B	chr3	142682900	142719932	PAQR9-AS1	PAQR9-AS1	+	no	down	-0.15316	0.793071
1228	chr3	142000000	143000000	-0.0331995	0.000510899	A to B	chr3	142536702	142608045	PCOLCE2	PCOLCE2		no	down	-0.998775	0.0227085
1229	chr3	142000000	143000000	-0.0331995	0.000510899	A to B	chr3	142315229	142432505	PLS1	PLS1	+	no	up	0.948703	0.00251504
1230	chr1	115000000	116000000	-0.0570234	-0.0554045	stable B	chr1	115312105	115323308	SIKE1	SIKE1		yes	up	1.4236	2.11106e-08
1231	chr3	142000000	143000000	-0.0331995	0.000510899	A to B	chr3	142984064	143567373	SLC9A9	SLC9A9		yes	down	-1.74652	4.68077e-07
1232	chr1	115000000	116000000	-0.0570234	-0.0554045	stable B	chr1	115397424	115537990	SYCP1	SYCP1	+	no	down	-1.63967
1233	chr1	115000000	116000000	-0.0570234	-0.0554045	stable B	chr1	114935399	115053781	TRIM33	TRIM33		no	down	-0.696952	0.00886617
1234	chr3	142000000	143000000	-0.0331995	0.000510899	A to B	chr3	142443266	142526729	TRPC1	TRPC1	+	no	up	0.125507	0.596474
1235	chr1	115000000	116000000	-0.0570234	-0.0554045	stable B	chr1	115572445	115576930	TSHB	TSHB	+	yes	down	-8.24688	3.06878e-23
1236	chr1	115000000	116000000	-0.0570234	-0.0554045	stable B	chr1	115590633	115632121	TSPAN2	TSPAN2		no	up	0.846657	0.0219216
1237	chr3	142000000	143000000	-0.0331995	0.000510899	A to B	chr3	142720372	142779567	U2SURP	U2SURP	+	no	down	-0.324856	0.153429
1238	chr3	142000000	143000000	-0.0331995	0.000510899	A to B	chr3	142025449	142166904	XRN1	XRN1		no	up	0.703807	0.00217523
1239	chr1	37000000	38000000	0.0706168	0.0631205	stable A	chr1	37940119	37949978	ZC3H12A	ZC3H12A	+	yes	down	-2.25411	1.22653e-18
1240	chr1	116000000	117000000	-0.0521223	-0.0642719	stable B	chr1	116915795	116947396	ATP1A1	ATP1A1	+	no	up	0.911839	1.78332e-07
1241	chr1	116000000	117000000	-0.0521223	-0.0642719	stable B	chr1	116935487	116961244	ATP1A1-AS1	ATP1A1-AS1		yes	up	1.31251	1.16369e-08
1242	chr1	38000000	39000000	0.0563038	0.0731725	stable A	chr1	38147242	38156267	C1orf109	C1orf109		yes	up	1.28595	4.97136e-12
1243	chr1	38000000	39000000	0.0563038	0.0731725	stable A	chr1	38273473	38275126	C1orf122	C1orf122	+	no	up	0.607155	0.000292035
1244	chr1	116000000	117000000	-0.0521223	-0.0642719	stable B	chr1	116242626	116311426	CASQ2	CASQ2		no	up	1.49401	0.344623
1245	chr1	38000000	39000000	0.0563038	0.0731725	stable A	chr1	38158073	38175391	CDCA8	CDCA8	+	yes	up	1.33024	0.00367484
1246	chr2	166000000	167000000	0.0678636	-0.0147413	B to A	chr2	166326157	166545917	CSRNP3	CSRNP3	+	yes	up	1.24189	1.5653e-05
1247	chr1	38000000	39000000	0.0563038	0.0731725	stable A	chr1	38022520	38032458	DNALI1	DNALI1	+	no	down	-0.599247	1.46522e-06
1248	chr4	9000000	10000000	-0.0388541	0.035015	A to B	chr4	9783258	9785633	DRD5	DRD5	+	yes	up	2.43307	0.000502852
1249	chr1	38000000	39000000	0.0563038	0.0731725	stable A	chr1	38181646	38230824	EPHA10	EPHA10		no	down	-0.253743	0.553364
1250	chr1	38000000	39000000	0.0563038	0.0731725	stable A	chr1	38462442	38471187	FHL3	FHL3		yes	down	-1.74803	5.56276e-08
1251	chr2	166000000	167000000	0.0678636	-0.0147413	B to A	chr2	166604313	166650803	GALNT3	GALNT3		yes	down	-2.63937	6.76771e-33
1252	chr1	38000000	39000000	0.0563038	0.0731725	stable A	chr1	38032413	38061586	GNL2	GNL2		no	down	-0.210103	0.107826
1253	chr1	38000000	39000000	0.0563038	0.0731725	stable A	chr1	38326369	38412729	INPP5B	INPP5B		no	up	0.011658	0.948499
1254	chr2	166000000	167000000	0.0678636	-0.0147413	B to A	chr2	166713986	166728451	LOC100506124	LOC100506124		yes	down	-2.82035	4.54939e-19
1255	chr1	116000000	117000000	-0.0521223	-0.0642719	stable B	chr1	116465194	116519897	LOC101928977	LOC101928977		no	down	-1.19744	0.528851
1256	chr1	116000000	117000000	-0.0521223	-0.0642719	stable B	chr1	116461997	116468529	LOC101928995	LOC101928995	+	no	up	0.207375
1257	chr1	116000000	117000000	-0.0521223	-0.0642719	stable B	chr1	116966346	117021448	LOC101929023	LOC101929023		no	down	-1.35753
1258	chr2	166000000	167000000	0.0678636	-0.0147413	B to A	chr2	166938041	167158293	LOC101929680	LOC101929680	+	no	down	-2.99739
1259	chr1	116000000	117000000	-0.0521223	-0.0642719	stable B	chr1	116654376	116677861	MAB21L3	MAB21L3	+	no	down	-0.542995
1260	chr1	38000000	39000000	0.0563038	0.0731725	stable A	chr1	38259774	38267278	MANEAL	MANEAL	+	yes	up	1.2465	5.1938e-10
1261	chr4	9000000	10000000	-0.0388541	0.035015	A to B	chr4	9557789	9557937	MIR548I2	MIR548I2		no	down	-4.4253	0.0680417
1262	chr1	38000000	39000000	0.0563038	0.0731725	stable A	chr1	38275239	38325292	MTF1	MTF1		yes	up	1.69144	1.70954e-25
1263	chr1	116000000	117000000	-0.0521223	-0.0642719	stable B	chr1	116378999	116383747	NHLH2	NHLH2		no	down	-0.843779	0.323702
1264	chr1	38000000	39000000	0.0563038	0.0731725	stable A	chr1	38509523	38512450	POU3F1	POU3F1		no	down	-0.341408	0.879243
1265	chr1	38000000	39000000	0.0563038	0.0731725	stable A	chr1	38076951	38100595	RSPO1	RSPO1		yes	down	-3.45345	0.00339913
1266	chr2	166000000	167000000	0.0678636	-0.0147413	B to A	chr2	166845670	167005642	SCN1A	SCN1A		yes	down	-3.50097	0.0219216
1267	chr2	166000000	167000000	0.0678636	-0.0147413	B to A	chr2	166095912	166248820	SCN2A	SCN2A	+	no	up	0.341357	0.0483574
1268	chr2	166000000	167000000	0.0678636	-0.0147413	B to A	chr2	165944030	166060577	SCN3A	SCN3A		no	up	0.861056	1.28503e-05
1269	chr1	38000000	39000000	0.0563038	0.0731725	stable A	chr1	38422652	38455761	SF3A3	SF3A3		no	up	0.913109	4.12814e-06
1270	chr1	116000000	117000000	-0.0521223	-0.0642719	stable B	chr1	116519119	116612675	SLC22A15	SLC22A15	+	no	up	0.0511963	0.812426
1271	chr4	9000000	10000000	-0.0388541	0.035015	A to B	chr4	9827848	10041872	SLC2A9	SLC2A9		yes	up	1.34959	0.000428057
1272	chr1	38000000	39000000	0.0563038	0.0731725	stable A	chr1	38000050	38019945	SNIP1	SNIP1		yes	up	1.10353	1.31351e-17
1273	chr2	166000000	167000000	0.0678636	-0.0147413	B to A	chr2	166729872	166810348	TTC21B	TTC21B		no	up	0.907942	2.48366e-09
1274	chr2	166000000	167000000	0.0678636	-0.0147413	B to A	chr2	166790367	166804831	TTC21B-AS1	TTC21B-AS1	+	no	down	-2.34993	0.371818
1275	chr4	9000000	10000000	-0.0388541	0.035015	A to B	chr4	9369600	9370796	USP17L6P	USP17L6P	+	no	down	-1.63967
1276	chr1	38000000	39000000	0.0563038	0.0731725	stable A	chr1	38478384	38490497	UTP11L	UTP11L	+	no	up	0.929422	8.37578e-09
1277	chr1	116000000	117000000	-0.0521223	-0.0642719	stable B	chr1	116184574	116240845	VANGL1	VANGL1	+	no	down	-0.28541	0.332784
1278	chr1	38000000	39000000	0.0563038	0.0731725	stable A	chr1	38268614	38273865	YRDC	YRDC		yes	up	1.10132	2.50702e-11
1279	chr2	169000000	170000000	0.0303858	-0.0346076	B to A	chr2	169779449	169887833	ABCB11	ABCB11		no	down	-1.60444	0.493823
1280	chr1	39000000	40000000	0.0684194	0.0770295	stable A	chr1	39456916	39471737	AKIRIN1	AKIRIN1	+	yes	up	2.44742	1.40637e-50
1281	chr1	39000000	40000000	0.0684194	0.0770295	stable A	chr1	39957318	39995541	BMP8A	BMP8A	+	yes	down	-2.167	1.03334e-08
1282	chr1	117000000	118000000	-0.0128033	-0.00710915	stable B	chr1	117236734	117249225	C1orf137	C1orf137	+	no	down	-1.63967
1283	chr4	37000000	38000000	-0.0134814	0.0577225	A to B	chr4	37455552	37595132	C4orf19	C4orf19	+	yes	down	-2.77329	6.38563e-07
1284	chr1	117000000	118000000	-0.0128033	-0.00710915	stable B	chr1	117544372	117579173	CD101	CD101	+	yes	down	-1.66939	0.0107304
1285	chr1	117000000	118000000	-0.0128033	-0.00710915	stable B	chr1	117297086	117311851	CD2	CD2	+	no	down	-0.629276	0.0238615
1286	chr1	117000000	118000000	-0.0128033	-0.00710915	stable B	chr1	117057156	117113715	CD58	CD58		no	up	0.299732	0.367294
1287	chr2	169000000	170000000	0.0303858	-0.0346076	B to A	chr2	169312759	169631644	CERS6	CERS6	+	yes	up	3.38072	9.22338e-56
1288	chr2	169000000	170000000	0.0303858	-0.0346076	B to A	chr2	169923545	169952677	DHRS9	DHRS9	+	no	down	-0.477637	0.55753
1289	chr2	169000000	170000000	0.0303858	-0.0346076	B to A	chr2	169757750	169766510	G6PC2	G6PC2	+	no	down	-2.42926
1290	chr1	39000000	40000000	0.0684194	0.0770295	stable A	chr1	39328162	39347298	GJA9-MYCBP	GJA9-MYCBP		no	up	2.74574
1291	chr1	117000000	118000000	-0.0128033	-0.00710915	stable B	chr1	117117020	117210377	IGSF3	IGSF3		no	up	0.144051	0.522679
1292	chr1	39000000	40000000	0.0684194	0.0770295	stable A	chr1	39875176	39882154	KIAA0754	KIAA0754	+	yes	up	3.16026	1.43224e-06
1293	chr1	117000000	118000000	-0.0128033	-0.00710915	stable B	chr1	116966346	117021448	LOC101929023	LOC101929023		no	down	-1.35753
1294	chr1	117000000	118000000	-0.0128033	-0.00710915	stable B	chr1	117568104	117602112	LOC101929099	LOC101929099		no	down	-0.0740311	0.972668
1295	chr2	169000000	170000000	0.0303858	-0.0346076	B to A	chr2	169983619	170219122	LRP2	LRP2		no	down	-1.76509	0.328263
1296	chr1	39000000	40000000	0.0684194	0.0770295	stable A	chr1	39549839	39952810	MACF1	MACF1	+	no	up	0.279087	0.0149167
1297	chr1	117000000	118000000	-0.0128033	-0.00710915	stable B	chr1	117910085	118068320	MAN1A2	MAN1A2	+	yes	up	1.39387	1.87339e-15
1298	chr1	117000000	118000000	-0.0128033	-0.00710915	stable B	chr1	117637265	117637350	MIR942	MIR942	+	no	down	-1.63967
1299	chr1	39000000	40000000	0.0684194	0.0770295	stable A	chr1	39328162	39339050	MYCBP	MYCBP		no	up	1.16916
1300	chr1	39000000	40000000	0.0684194	0.0770295	stable A	chr1	39491967	39500308	NDUFS5	NDUFS5	+	yes	down	-1.20185	2.13066e-05
1301	chr2	169000000	170000000	0.0303858	-0.0346076	B to A	chr2	169643049	169721849	NOSTRIN	NOSTRIN	+	yes	down	-2.49814	7.66123e-27
1302	chr4	37000000	38000000	-0.0134814	0.0577225	A to B	chr4	37246690	37451087	NWD2	NWD2	+	yes	down	-2.20174	0.0211959
1303	chr1	39000000	40000000	0.0684194	0.0770295	stable A	chr1	39980538	39982341	OXCT2P1	OXCT2P1	+	yes	up	3.86058	1.5663e-06
1304	chr4	37000000	38000000	-0.0134814	0.0577225	A to B	chr4	37828282	37864559	PGM2	PGM2	+	yes	up	1.81704	3.43899e-11
1305	chr1	39000000	40000000	0.0684194	0.0770295	stable A	chr1	39987952	40025370	PPIEL	PPIEL		yes	down	-2.08708	3.40375e-29
1306	chr1	117000000	118000000	-0.0128033	-0.00710915	stable B	chr1	117452545	117532980	PTGFRN	PTGFRN	+	no	up	0.857664	2.06025e-09
1307	chr4	37000000	38000000	-0.0134814	0.0577225	A to B	chr4	37962056	37962631	PTTG2	PTTG2	+	no	down	-0.677895
1308	chr4	37000000	38000000	-0.0134814	0.0577225	A to B	chr4	37592422	37687999	RELL1	RELL1		no	up	0.48496	0.0810001
1309	chr1	39000000	40000000	0.0684194	0.0770295	stable A	chr1	39351478	39407502	RHBDL2	RHBDL2		yes	down	-1.08441	0.0202829
1310	chr1	39000000	40000000	0.0684194	0.0770295	stable A	chr1	39303869	39325495	RRAGC	RRAGC		yes	up	2.24307	1.0387e-40
1311	chr2	169000000	170000000	0.0303858	-0.0346076	B to A	chr2	169727401	169746944	SPC25	SPC25		no	up	0.825107	0.216924
1312	chr2	169000000	170000000	0.0303858	-0.0346076	B to A	chr2	168810530	169104105	STK39	STK39		yes	up	2.05739	5.41848e-42
1313	chr4	37000000	38000000	-0.0134814	0.0577225	A to B	chr4	37892705	38140796	TBC1D1	TBC1D1	+	no	up	0.864173	7.28675e-05
1314	chr1	117000000	118000000	-0.0128033	-0.00710915	stable B	chr1	117653677	117664411	TRIM45	TRIM45		yes	down	-2.51434	3.83623e-25
1315	chr1	117000000	118000000	-0.0128033	-0.00710915	stable B	chr1	117602949	117645491	TTF2	TTF2	+	no	up	0.916793	0.00013416
1316	chr1	117000000	118000000	-0.0128033	-0.00710915	stable B	chr1	117686209	117753582	VTCN1	VTCN1		no	down	-1.11182	0.189385
1317	chr1	40000000	41000000	0.0734142	0.0776275	stable A	chr1	40223903	40254533	BMP8B	BMP8B		no	down	-0.86439	0.00961589
1318	chr1	40000000	41000000	0.0734142	0.0776275	stable A	chr1	40506255	40538321	CAP1	CAP1	+	yes	up	1.53444	3.93356e-38
1319	chr2	179000000	180000000	0.0709435	-0.0371448	B to A	chr2	179694484	179914786	CCDC141	CCDC141		yes	up	5.0173	3.9934e-05
1320	chr1	40000000	41000000	0.0734142	0.0776275	stable A	chr1	40766163	40782939	COL9A2	COL9A2		yes	down	-1.89433	1.95298e-07
1321	chr2	179000000	180000000	0.0709435	-0.0371448	B to A	chr2	179316163	179326110	DFNB59	DFNB59	+	yes	down	-2.11727	4.40179e-18
1322	chr1	40000000	41000000	0.0734142	0.0776275	stable A	chr1	40974433	40982214	EXO5	EXO5	+	no	down	-0.530978	0.169459
1323	chr1	118000000	119000000	-0.0614981	-0.0719319	stable B	chr1	118148604	118171011	FAM46C	FAM46C	+	no	up	0.423942	0.0798128
1324	chr2	179000000	180000000	0.0709435	-0.0371448	B to A	chr2	179328391	179343355	FKBP7	FKBP7		no	up	0.172247	0.373326
1325	chr1	118000000	119000000	-0.0614981	-0.0719319	stable B	chr1	118406107	118472302	GDAP2	GDAP2		no	up	0.977758	9.85408e-05
1326	chr1	40000000	41000000	0.0734142	0.0776275	stable A	chr1	40089103	40105348	HEYL	HEYL		yes	down	-1.6274	4.43677e-09
1327	chr1	40000000	41000000	0.0734142	0.0776275	stable A	chr1	40144320	40157382	HPCAL4	HPCAL4		yes	up	1.75535	6.51365e-19
1328	chr4	55000000	56000000	-0.0597453	0.0202792	A to B	chr4	55944426	55991762	KDR	KDR		yes	down	-1.92676	3.11814e-07
1329	chr4	55000000	56000000	-0.0597453	0.0202792	A to B	chr4	55524095	55606881	KIT	KIT	+	yes	down	-1.00311	0.0104969
1330	chr1	118000000	119000000	-0.0614981	-0.0719319	stable B	chr1	118139454	118148392	LOC100996263	LOC100996263		no	up	0.283886
1331	chr2	179000000	180000000	0.0709435	-0.0371448	B to A	chr2	179278386	179304970	LOC101927027	LOC101927027	+	no	up	0.287216	0.348859
1332	chr2	179000000	180000000	0.0709435	-0.0371448	B to A	chr2	179641653	179644690	LOC101927055	LOC101927055	+	yes	down	-5.09636	0.0126947
1333	chr1	118000000	119000000	-0.0614981	-0.0719319	stable B	chr1	117910085	118068320	MAN1A2	MAN1A2	+	yes	up	1.39387	1.87339e-15
1334	chr1	40000000	41000000	0.0734142	0.0776275	stable A	chr1	40420784	40435640	MFSD2A	MFSD2A	+	no	down	-0.900474	7.95587e-09
1335	chr2	179000000	180000000	0.0709435	-0.0371448	B to A	chr2	179246805	179541009	MIR548N	MIR548N	+	no	down	-4.29796	0.184368
1336	chr1	40000000	41000000	0.0734142	0.0776275	stable A	chr1	40361096	40367687	MYCL	MYCL		no	up	0.349288	0.291483
1337	chr1	40000000	41000000	0.0734142	0.0776275	stable A	chr1	40124793	40137710	NT5C1A	NT5C1A		no	up	1.84229	0.367533
1338	chr2	179000000	180000000	0.0709435	-0.0371448	B to A	chr2	179059208	179264160	OSBPL6	OSBPL6	+	yes	down	-2.59809	9.93101e-39
1339	chr1	40000000	41000000	0.0734142	0.0776275	stable A	chr1	40235197	40237020	OXCT2	OXCT2		no	up	0.269856	0.747355
1340	chr1	40000000	41000000	0.0734142	0.0776275	stable A	chr1	40026485	40042521	PABPC4	PABPC4		no	down	-0.944092	6.24423e-13
1341	chr4	55000000	56000000	-0.0597453	0.0202792	A to B	chr4	55095264	55164412	PDGFRA	PDGFRA	+	yes	down	-2.17105	7.43333e-21
1342	chr2	179000000	180000000	0.0709435	-0.0371448	B to A	chr2	179345199	179369782	PLEKHA3	PLEKHA3	+	yes	up	1.95979	1.11042e-18
1343	chr1	40000000	41000000	0.0734142	0.0776275	stable A	chr1	40204517	40229586	PPIE	PPIE	+	no	down	-0.119429	0.383796
1344	chr1	40000000	41000000	0.0734142	0.0776275	stable A	chr1	39987952	40025370	PPIEL	PPIEL		yes	down	-2.08708	3.40375e-29
1345	chr1	40000000	41000000	0.0734142	0.0776275	stable A	chr1	40538382	40563142	PPT1	PPT1		yes	up	1.75595	1.41311e-44
1346	chr2	179000000	180000000	0.0709435	-0.0371448	B to A	chr2	179296141	179315967	PRKRA	PRKRA		no	up	0.452801	0.0190114
1347	chr1	40000000	41000000	0.0734142	0.0776275	stable A	chr1	40627041	40706593	RLF	RLF	+	no	down	-0.968198	0.0161134
1348	chr2	179000000	180000000	0.0709435	-0.0371448	B to A	chr2	179966419	180129350	SESTD1	SESTD1		no	up	0.730402	0.00035906
1349	chr1	40000000	41000000	0.0734142	0.0776275	stable A	chr1	40839378	40888998	SMAP2	SMAP2	+	yes	up	1.12664	1.41818e-19
1350	chr1	40000000	41000000	0.0734142	0.0776275	stable A	chr1	40033046	40033182	SNORA55	SNORA55		no	down	-0.285129
1351	chr1	118000000	119000000	-0.0614981	-0.0719319	stable B	chr1	118496288	118727848	SPAG17	SPAG17		no	down	-0.676273	1.90021e-06
1352	chr1	40000000	41000000	0.0734142	0.0776275	stable A	chr1	40713573	40717365	TMCO2	TMCO2	+	yes	down	-4.68205	0.0440659
1353	chr1	40000000	41000000	0.0734142	0.0776275	stable A	chr1	40306706	40349183	TRIT1	TRIT1		no	down	-0.812541	3.695e-07
1354	chr2	179000000	180000000	0.0709435	-0.0371448	B to A	chr2	179390717	179672150	TTN	TTN		yes	up	1.10847	4.36673e-07
1355	chr2	179000000	180000000	0.0709435	-0.0371448	B to A	chr2	179387554	179484944	TTN-AS1	TTN-AS1	+	yes	down	-3.40296	0.0122501
1356	chr1	118000000	119000000	-0.0614981	-0.0719319	stable B	chr1	118472372	118503049	WDR3	WDR3	+	yes	up	1.67891	1.21985e-27
1357	chr1	40000000	41000000	0.0734142	0.0776275	stable A	chr1	40943302	40962015	ZFP69	ZFP69	+	yes	down	-2.88238	1.89333e-25
1358	chr1	40000000	41000000	0.0734142	0.0776275	stable A	chr1	40916337	40929390	ZFP69B	ZFP69B	+	yes	up	1.57998	1.30744e-05
1359	chr1	40000000	41000000	0.0734142	0.0776275	stable A	chr1	40723722	40759856	ZMPSTE24	ZMPSTE24	+	yes	up	1.37578	5.65252e-11
1360	chr1	40000000	41000000	0.0734142	0.0776275	stable A	chr1	40997233	41013841	ZNF684	ZNF684	+	no	down	-0.215117	0.617428
1361	chr4	57000000	58000000	-0.0330018	0.0852563	A to B	chr4	57204451	57253674	AASDH	AASDH		yes	up	1.00926	2.18292e-09
1362	chr4	57000000	58000000	-0.0330018	0.0852563	A to B	chr4	57371375	57390058	ARL9	ARL9	+	no	down	-1.37427	0.0589929
1363	chr1	41000000	42000000	0.0730506	0.077454	stable A	chr1	41326728	41328018	CITED4	CITED4		yes	down	-2.16813	7.59871e-05
1364	chr1	41000000	42000000	0.0730506	0.077454	stable A	chr1	41444971	41478237	CTPS1	CTPS1	+	no	down	-0.45689	0.0167019
1365	chr2	180000000	181000000	0.0698003	-0.066007	B to A	chr2	180809604	180871780	CWC22	CWC22		no	down	-0.530517	0.000159309
1366	chr1	41000000	42000000	0.0730506	0.077454	stable A	chr1	41944446	41950354	EDN2	EDN2		yes	down	-2.97867	0.000195265
1367	chr1	41000000	42000000	0.0730506	0.077454	stable A	chr1	41827603	41849263	FOXO6	FOXO6	+	yes	down	-1.88873	1.74953e-14
1368	chr1	119000000	120000000	-0.069561	-0.0753956	stable B	chr1	119911399	119936753	HAO2	HAO2	+	no	down	-2.4862	0.0822932
1369	chr1	119000000	120000000	-0.069561	-0.0753956	stable B	chr1	119911569	119912953	HAO2-IT1	HAO2-IT1	+	no	down	-1.63967
1370	chr1	41000000	42000000	0.0730506	0.077454	stable A	chr1	41972036	42501596	HIVEP3	HIVEP3		no	down	-0.236422	0.15879
1371	chr4	57000000	58000000	-0.0330018	0.0852563	A to B	chr4	57514154	57547872	HOPX	HOPX		yes	down	-1.07572	0.00661581
1372	chr1	119000000	120000000	-0.069561	-0.0753956	stable B	chr1	119957554	119965662	HSD3B2	HSD3B2	+	no	down	-3.51355
1373	chr4	57000000	58000000	-0.0330018	0.0852563	A to B	chr4	57897237	57976551	IGFBP7	IGFBP7		yes	down	-2.57377	1.30486e-35
1374	chr4	57000000	58000000	-0.0330018	0.0852563	A to B	chr4	57975928	58071465	IGFBP7-AS1	IGFBP7-AS1	+	yes	down	-3.49438	6.79911e-11
1375	chr1	41000000	42000000	0.0730506	0.077454	stable A	chr1	41249684	41306124	KCNQ4	KCNQ4	+	no	down	-0.795294	0.0422191
1376	chr4	57000000	58000000	-0.0330018	0.0852563	A to B	chr4	57036361	57196890	KIAA1211	KIAA1211	+	yes	up	1.41475	0.000457306
1377	chr1	119000000	120000000	-0.069561	-0.0753956	stable B	chr1	119683019	119818596	LOC101929147	LOC101929147	+	no	down	-0.0652837	0.779993
1378	chr1	41000000	42000000	0.0730506	0.077454	stable A	chr1	41222956	41223044	MIR30C1	MIR30C1	+	no	up	0.283886
1379	chr1	41000000	42000000	0.0730506	0.077454	stable A	chr1	41157242	41237276	NFYC	NFYC	+	no	down	-0.8401	9.63442e-08
1380	chr1	41000000	42000000	0.0730506	0.077454	stable A	chr1	41154752	41157933	NFYC-AS1	NFYC-AS1		no	up	0.279503	0.31451
1381	chr4	57000000	58000000	-0.0330018	0.0852563	A to B	chr4	57829516	57843826	NOA1	NOA1		yes	up	1.0479	3.76933e-12
1382	chr4	57000000	58000000	-0.0330018	0.0852563	A to B	chr4	57301915	57327534	PAICS	PAICS	+	yes	up	1.29316	4.98088e-33
1383	chr4	57000000	58000000	-0.0330018	0.0852563	A to B	chr4	57844806	57897328	POLR2B	POLR2B	+	yes	up	1.7851	2.86143e-42
1384	chr4	57000000	58000000	-0.0330018	0.0852563	A to B	chr4	57259529	57301802	PPAT	PPAT		no	up	0.977945	5.31488e-07
1385	chr4	57000000	58000000	-0.0330018	0.0852563	A to B	chr4	57774042	57802010	REST	REST	+	no	down	-0.676769	0.0831961
1386	chr1	41000000	42000000	0.0730506	0.077454	stable A	chr1	41086352	41131324	RIMS3	RIMS3		no	up	0.113896	0.738248
1387	chr1	41000000	42000000	0.0730506	0.077454	stable A	chr1	41492871	41707815	SCMH1	SCMH1		no	down	-0.509983	0.0013975
1388	chr2	180000000	181000000	0.0698003	-0.066007	B to A	chr2	179966419	180129350	SESTD1	SESTD1		no	up	0.730402	0.00035906
1389	chr1	41000000	42000000	0.0730506	0.077454	stable A	chr1	41481269	41487427	SLFNL1	SLFNL1		no	down	-2.01719	0.268774
1390	chr1	41000000	42000000	0.0730506	0.077454	stable A	chr1	41480262	41509562	SLFNL1-AS1	SLFNL1-AS1	+	yes	down	-2.08001	0.00118147
1391	chr4	57000000	58000000	-0.0330018	0.0852563	A to B	chr4	57676026	57688035	SPINK2	SPINK2		yes	down	-3.73786	0.0489235
1392	chr4	57000000	58000000	-0.0330018	0.0852563	A to B	chr4	57333762	57369847	SRP72	SRP72	+	yes	up	2.56089	3.76767e-83
1393	chr1	119000000	120000000	-0.069561	-0.0753956	stable B	chr1	119425666	119532179	TBX15	TBX15		no	down	-0.417727	0.635744
1394	chr4	57000000	58000000	-0.0330018	0.0852563	A to B	chr4	57396775	57469489	THEGL	THEGL	+	yes	up	4.94096	0.000826754
1395	chr1	119000000	120000000	-0.069561	-0.0753956	stable B	chr1	119573839	119683295	WARS2	WARS2		no	up	0.818042	1.22096e-05
1396	chr2	180000000	181000000	0.0698003	-0.066007	B to A	chr2	180306711	180726232	ZNF385B	ZNF385B		yes	down	-2.77454	0.000780505
1397	chr1	41000000	42000000	0.0730506	0.077454	stable A	chr1	40997233	41013841	ZNF684	ZNF684	+	no	down	-0.215117	0.617428
1398	chr4	71000000	72000000	-0.0480286	0.0142063	A to B	chr4	71457975	71473004	AMBN	AMBN	+	no	down	-0.677895
1399	chr4	71000000	72000000	-0.0480286	0.0142063	A to B	chr4	71384289	71398460	AMTN	AMTN	+	no	down	-1.78805
1400	chr4	71000000	72000000	-0.0480286	0.0142063	A to B	chr4	71859265	71896629	DCK	DCK	+	yes	up	2.47272	1.9121e-16
1401	chr4	71000000	72000000	-0.0480286	0.0142063	A to B	chr4	71494461	71512536	ENAM	ENAM	+	yes	up	1.88087	0.000314083
1402	chr1	120000000	121000000	-0.0569658	-0.015235	stable B	chr1	120839005	120855681	FAM72B	FAM72B	+	no	up	1.52678	0.193592
1403	chr1	120000000	121000000	-0.0569658	-0.015235	stable B	chr1	120926128	120935944	FCGR1B	FCGR1B		yes	down	-4.28598	8.40375e-05
1404	chr4	71000000	72000000	-0.0480286	0.0142063	A to B	chr4	71091788	71100968	FDCSP	FDCSP	+	no	up	0.809994
1405	chr1	42000000	43000000	0.0730375	0.0772812	stable A	chr1	42642210	42801548	FOXJ3	FOXJ3		no	up	0.749983	1.18601e-11
1406	chr4	71000000	72000000	-0.0480286	0.0142063	A to B	chr4	71681499	71705627	GRSF1	GRSF1		yes	up	1.21132	7.33071e-11
1407	chr1	42000000	43000000	0.0730375	0.0772812	stable A	chr1	42628362	42630395	GUCA2A	GUCA2A		no	down	-2.60348
1408	chr1	120000000	121000000	-0.0569658	-0.015235	stable B	chr1	120906034	120914842	HIST2H2BA	HIST2H2BA	+	no	down	-1.61485	0.0960751
1409	chr1	42000000	43000000	0.0730375	0.0772812	stable A	chr1	41972036	42501596	HIVEP3	HIVEP3		no	down	-0.236422	0.15879
1410	chr1	120000000	121000000	-0.0569658	-0.015235	stable B	chr1	120290619	120311555	HMGCS2	HMGCS2		no	down	-1.45739
1411	chr1	120000000	121000000	-0.0569658	-0.015235	stable B	chr1	120049826	120057681	HSD3B1	HSD3B1	+	no	down	-1.63967
1412	chr1	120000000	121000000	-0.0569658	-0.015235	stable B	chr1	120106503	120115199	HSD3BP4	HSD3BP4	+	no	up	0.0249195
1413	chr4	71000000	72000000	-0.0480286	0.0142063	A to B	chr4	71521258	71532348	JCHAIN	JCHAIN		no	up	0.212466	0.662455
1414	chr1	120000000	121000000	-0.0569658	-0.015235	stable B	chr1	120140325	120141914	LINC00622	LINC00622		yes	down	-3.07074	7.3384e-07
1415	chr2	181000000	182000000	0.0654674	-0.069664	B to A	chr2	181988564	182264280	LOC101927156	LOC101927156	+	no	up	1.14863	0.602154
1416	chr4	71000000	72000000	-0.0480286	0.0142063	A to B	chr4	71768057	71853891	MOB1B	MOB1B	+	no	down	-0.218842	0.628491
1417	chr1	120000000	121000000	-0.0569658	-0.015235	stable B	chr1	120454176	120612317	NOTCH2	NOTCH2		yes	down	-1.48657	3.4845e-12
1418	chr4	71000000	72000000	-0.0480286	0.0142063	A to B	chr4	71062244	71070293	ODAM	ODAM	+	no	down	-1.45739
1419	chr1	120000000	121000000	-0.0569658	-0.015235	stable B	chr1	120254419	120286849	PHGDH	PHGDH	+	no	up	0.208961	0.19228
1420	chr1	42000000	43000000	0.0730375	0.0772812	stable A	chr1	42922012	42939049	PPCS	PPCS	+	no	up	0.444825	0.00143823
1421	chr1	120000000	121000000	-0.0569658	-0.015235	stable B	chr1	120336641	120354203	REG4	REG4		no	down	-2.41818
1422	chr1	42000000	43000000	0.0730375	0.0772812	stable A	chr1	42846468	42889900	RIMKLA	RIMKLA	+	no	up	0.582272	0.00386491
1423	chr4	71000000	72000000	-0.0480286	0.0142063	A to B	chr4	71570654	71674339	RUFY3	RUFY3	+	no	up	0.797312	1.42991e-05
1424	chr4	71000000	72000000	-0.0480286	0.0142063	A to B	chr4	71248795	71255961	SMR3B	SMR3B	+	yes	down	-5.06055	1.315e-05
1425	chr2	181000000	182000000	0.0654674	-0.069664	B to A	chr2	181845112	181928154	UBE2E3	UBE2E3	+	yes	up	1.07245	9.7792e-19
1426	chr4	71000000	72000000	-0.0480286	0.0142063	A to B	chr4	71554196	71556268	UTP3	UTP3	+	no	up	0.706134	0.000372388
1427	chr1	42000000	43000000	0.0730375	0.0772812	stable A	chr1	42896001	42921938	ZMYND12	ZMYND12		no	up	0.74582	0.000457687
1428	chr1	120000000	121000000	-0.0569658	-0.015235	stable B	chr1	120162000	120190390	ZNF697	ZNF697		no	up	0.80329	0.00276545
1429	chr4	77000000	78000000	-0.0321866	0.0871972	A to B	chr4	76932333	77033955	ART3	ART3	+	yes	down	-1.75087	0.0168409
1430	chr1	43000000	44000000	0.0733663	0.0775329	stable A	chr1	43747557	43751288	C1orf210	C1orf210		yes	down	-2.30755	3.21668e-07
1431	chr1	43000000	44000000	0.0733663	0.0775329	stable A	chr1	43232916	43241413	C1orf50	C1orf50	+	no	up	0.187183	0.537538
1432	chr4	77000000	78000000	-0.0321866	0.0871972	A to B	chr4	77234192	77328458	CCDC158	CCDC158		no	up	0.338354	0.171575
1433	chr1	43000000	44000000	0.0733663	0.0775329	stable A	chr1	43000560	43120335	CCDC30	CCDC30	+	no	down	-0.428074	0.0723395
1434	chr4	77000000	78000000	-0.0321866	0.0871972	A to B	chr4	77969177	77997125	CCNI	CCNI		yes	up	2.66206	7.64886e-52
1435	chr1	43000000	44000000	0.0733663	0.0775329	stable A	chr1	43824626	43828873	CDC20	CDC20	+	yes	up	1.49725	0.00476032
1436	chr2	182000000	183000000	0.070143	-0.0610081	B to A	chr2	182401401	182521834	CERKL	CERKL		yes	up	2.17295	0.00167151
1437	chr1	43000000	44000000	0.0733663	0.0775329	stable A	chr1	43638001	43720029	CFAP57	CFAP57	+	yes	down	-1.02597	2.42279e-10
1438	chr1	43000000	44000000	0.0733663	0.0775329	stable A	chr1	43198764	43205925	CLDN19	CLDN19		no	up	2.1721
1439	chr1	43000000	44000000	0.0733663	0.0775329	stable A	chr1	43629845	43638241	EBNA1BP2	EBNA1BP2		no	up	0.449547	0.000329595
1440	chr1	43000000	44000000	0.0733663	0.0775329	stable A	chr1	43829068	43833745	ELOVL1	ELOVL1		no	down	-0.688229	7.32245e-06
1441	chr1	121000000	122000000	-0.0652051	-0.0752517	stable B	chr1	121260910	121313686	EMBP1	EMBP1	+	yes	up	2.24952	2.15937e-12
1442	chr1	43000000	44000000	0.0733663	0.0775329	stable A	chr1	43282776	43310660	ERMAP	ERMAP	+	no	up	0.738726	0.00152964
1443	chr1	43000000	44000000	0.0733663	0.0775329	stable A	chr1	43613594	43622067	FAM183A	FAM183A	+	yes	down	-1.84969	1.04253e-06
1444	chr4	77000000	78000000	-0.0321866	0.0871972	A to B	chr4	77135193	77204936	FAM47E	FAM47E	+	yes	down	-2.33728	8.07044e-09
1445	chr2	182000000	183000000	0.070143	-0.0610081	B to A	chr2	182321619	182403655	ITGA4	ITGA4	+	no	up	0.591783	0.278293
1446	chr1	43000000	44000000	0.0733663	0.0775329	stable A	chr1	43253661	43263901	LOC100129924	LOC100129924	+	yes	down	-2.69448	0.0152616
1447	chr2	182000000	183000000	0.070143	-0.0610081	B to A	chr2	181988564	182264280	LOC101927156	LOC101927156	+	no	up	1.14863	0.602154
1448	chr1	43000000	44000000	0.0733663	0.0775329	stable A	chr1	43242337	43250566	LOC105378683	LOC105378683		yes	up	2.79618	0.00036763
1449	chr1	43000000	44000000	0.0733663	0.0775329	stable A	chr1	43323293	43354463	LOC339539	LOC339539	+	no	down	-4.5802	0.252775
1450	chr1	43000000	44000000	0.0733663	0.0775329	stable A	chr1	43849579	43855483	MED8	MED8		no	up	0.376127	0.00321911
1451	chr4	77000000	78000000	-0.0321866	0.0871972	A to B	chr4	77494721	77494785	MIR4450	MIR4450	+	no	down	-2.59336
1452	chr4	77000000	78000000	-0.0321866	0.0871972	A to B	chr4	77496704	77496779	MIR548AH	MIR548AH	+	no	down	-2.75412
1453	chr1	43000000	44000000	0.0733663	0.0775329	stable A	chr1	43803475	43820135	MPL	MPL	+	no	up	0.467216	0.293041
1454	chr2	182000000	183000000	0.070143	-0.0610081	B to A	chr2	182540833	182545392	NEUROD1	NEUROD1		yes	down	-3.48578	3.31717e-11
1455	chr4	77000000	78000000	-0.0321866	0.0871972	A to B	chr4	77035812	77069668	NUP54	NUP54		no	down	-0.668133	4.69064e-05
1456	chr1	43000000	44000000	0.0733663	0.0775329	stable A	chr1	43212006	43232755	P3H1	P3H1		no	down	-0.500801	0.0481173
1457	chr1	43000000	44000000	0.0733663	0.0775329	stable A	chr1	43124048	43142429	PPIH	PPIH	+	yes	down	-1.01281	2.39533e-08
1458	chr2	182000000	183000000	0.070143	-0.0610081	B to A	chr2	182818968	182996109	PPP1R1C	PPP1R1C	+	yes	down	-1.94095	0.00454924
1459	chr1	43000000	44000000	0.0733663	0.0775329	stable A	chr1	43996547	44089343	PTPRF	PTPRF	+	no	up	0.754137	0.00226465
1460	chr4	77000000	78000000	-0.0321866	0.0871972	A to B	chr4	77079892	77135052	SCARB2	SCARB2		no	up	0.0436993	0.752658
1461	chr4	77000000	78000000	-0.0321866	0.0871972	A to B	chr4	77870867	77959768	2023-09-11	2023-09-11	+	no	up	0.513207	0.00547522
1462	chr4	77000000	78000000	-0.0321866	0.0871972	A to B	chr4	77356253	77704405	SHROOM3	SHROOM3	+	yes	down	-1.97256	1.59967e-13
1463	chr1	43000000	44000000	0.0733663	0.0775329	stable A	chr1	43391046	43424847	SLC2A1	SLC2A1		no	up	0.74363	1.79714e-08
1464	chr1	43000000	44000000	0.0733663	0.0775329	stable A	chr1	43424720	43449029	SLC2A1-AS1	SLC2A1-AS1	+	no	down	-0.642643	0.0635507
1465	chr4	77000000	78000000	-0.0321866	0.0871972	A to B	chr4	77816082	77819002	SOWAHB	SOWAHB		no	down	-0.784397	0.347527
1466	chr1	121000000	122000000	-0.0652051	-0.0752517	stable B	chr1	121102017	121139765	SRGAP2-AS1	SRGAP2-AS1		no	up	3.10917	0.150348
1467	chr1	121000000	122000000	-0.0652051	-0.0752517	stable B	chr1	121107152	121134685	SRGAP2B	SRGAP2B	+	no	up	0.0714733	0.827954
1468	chr2	182000000	183000000	0.070143	-0.0610081	B to A	chr2	182756443	182795464	SSFA2	SSFA2	+	no	up	0.341079	0.164555
1469	chr4	77000000	78000000	-0.0321866	0.0871972	A to B	chr4	77227179	77232283	STBD1	STBD1	+	no	up	0.603214	0.203121
1470	chr1	43000000	44000000	0.0733663	0.0775329	stable A	chr1	43272723	43283059	SVBP	SVBP		yes	down	-1.22158	0.000138377
1471	chr1	43000000	44000000	0.0733663	0.0775329	stable A	chr1	43855556	43919918	SZT2	SZT2	+	no	down	-0.746359	0.010682
1472	chr1	43000000	44000000	0.0733663	0.0775329	stable A	chr1	43766566	43788781	TIE1	TIE1	+	yes	down	-1.3347	1.76403e-12
1473	chr1	43000000	44000000	0.0733663	0.0775329	stable A	chr1	43735665	43739673	TMEM125	TMEM125	+	yes	down	-3.31981	3.20514e-50
1474	chr1	43000000	44000000	0.0733663	0.0775329	stable A	chr1	43147906	43169474	YBX1	YBX1	+	no	up	0.384214	0.0723183
1475	chr1	43000000	44000000	0.0733663	0.0775329	stable A	chr1	43312244	43318146	ZNF691	ZNF691	+	no	down	-0.629549	0.00206263
1476	chr1	44000000	45000000	0.0728031	0.0774652	stable A	chr1	44398992	44402912	ARTN	ARTN	+	yes	down	-4.89511	8.25035e-38
1477	chr1	44000000	45000000	0.0728031	0.0774652	stable A	chr1	44440320	44443972	ATP6V0B	ATP6V0B	+	no	up	0.551439	2.99439e-05
1478	chr1	44000000	45000000	0.0728031	0.0774652	stable A	chr1	44444874	44456843	B4GALT2	B4GALT2	+	no	down	-0.0327327	0.89176
1479	chr1	44000000	45000000	0.0728031	0.0774652	stable A	chr1	44457280	44462198	CCDC24	CCDC24	+	yes	down	-2.95153	1.19209e-84
1480	chr4	78000000	79000000	-0.0307126	0.0819335	A to B	chr4	78078357	78091213	CCNG2	CCNG2	+	no	up	0.523853	0.0402039
1481	chr4	78000000	79000000	-0.0307126	0.0819335	A to B	chr4	78634541	78740544	CNOT6L	CNOT6L		yes	up	1.56398	3.01667e-08
1482	chr4	78000000	79000000	-0.0307126	0.0819335	A to B	chr4	78432907	78532988	CXCL13	CXCL13	+	yes	down	-3.52129	2.47415e-09
1483	chr1	44000000	45000000	0.0728031	0.0774652	stable A	chr1	44679125	44686351	DMAP1	DMAP1	+	yes	down	-2.39382	5.31337e-48
1484	chr2	183000000	184000000	0.0682986	-0.0401585	B to A	chr2	183580768	183644750	DNAJC10	DNAJC10	+	no	up	0.705068	1.1459e-05
1485	chr1	44000000	45000000	0.0728031	0.0774652	stable A	chr1	44435653	44439043	DPH2	DPH2	+	no	down	-0.194364	0.537234
1486	chr2	183000000	184000000	0.0682986	-0.0401585	B to A	chr2	183943287	183964722	DUSP19	DUSP19	+	yes	up	1.15757	0.0034315
1487	chr1	44000000	45000000	0.0728031	0.0774652	stable A	chr1	44686742	44820951	ERI3	ERI3		no	down	-0.0704594	0.753399
1488	chr1	44000000	45000000	0.0728031	0.0774652	stable A	chr1	44688267	44709955	ERI3-IT1	ERI3-IT1		yes	down	-3.5224	0.00175074
1489	chr4	78000000	79000000	-0.0307126	0.0819335	A to B	chr4	78978724	79465423	FRAS1	FRAS1	+	yes	down	-1.65661	4.03759e-34
1490	chr2	183000000	184000000	0.0682986	-0.0401585	B to A	chr2	183698005	183731498	FRZB	FRZB		yes	down	-1.77249	8.53996e-21
1491	chr1	44000000	45000000	0.0728031	0.0774652	stable A	chr1	44412478	44433694	IPO13	IPO13	+	no	down	-0.935104	0.000148902
1492	chr1	44000000	45000000	0.0728031	0.0774652	stable A	chr1	44115797	44171189	KDM4A	KDM4A	+	no	up	0.250353	0.314822
1493	chr1	44000000	45000000	0.0728031	0.0774652	stable A	chr1	44165409	44173012	KDM4A-AS1	KDM4A-AS1		no	down	-0.805783	0.306017
1494	chr1	44000000	45000000	0.0728031	0.0774652	stable A	chr1	44584522	44600809	KLF17	KLF17	+	no	up	0.283886
1495	chr1	44000000	45000000	0.0728031	0.0774652	stable A	chr1	44175076	44193014	LOC101929592	LOC101929592		no	up	0.507751	0.609719
1496	chr4	78000000	79000000	-0.0307126	0.0819335	A to B	chr4	78783805	78873944	MRPL1	MRPL1	+	no	down	-0.521816	0.147802
1497	chr2	183000000	184000000	0.0682986	-0.0401585	B to A	chr2	183789579	183903586	NCKAP1	NCKAP1		yes	up	1.25618	9.69762e-07
1498	chr2	183000000	184000000	0.0682986	-0.0401585	B to A	chr2	183982218	184026412	NUP35	NUP35	+	no	up	0.193583	0.515311
1499	chr2	183000000	184000000	0.0682986	-0.0401585	B to A	chr2	183004762	183387572	PDE1A	PDE1A		yes	down	-1.80798	9.31576e-10
1500	chr1	44000000	45000000	0.0728031	0.0774652	stable A	chr1	43996547	44089343	PTPRF	PTPRF	+	no	up	0.754137	0.00226465
1501	chr1	44000000	45000000	0.0728031	0.0774652	stable A	chr1	44870960	45117396	RNF220	RNF220	+	no	up	0.437275	0.0109825
1502	chr1	44000000	45000000	0.0728031	0.0774652	stable A	chr1	44462155	44497164	SLC6A9	SLC6A9		yes	down	-1.26795	5.71358e-05
1503	chr1	44000000	45000000	0.0728031	0.0774652	stable A	chr1	44173204	44396837	ST3GAL3	ST3GAL3	+	no	up	0.688172	4.98212e-05
1504	chr1	122000000	123000000	0	0	stable B
1505	chr4	79000000	80000000	-0.0465951	0.0657031	A to B	chr4	79472742	79531605	ANXA3	ANXA3	+	no	up	0.270725	0.552213
1506	chr1	45000000	46000000	0.0732925	0.0774832	stable A	chr1	45249257	45253426	BEST4	BEST4		yes	down	-3.31744	8.85525e-27
1507	chr4	79000000	80000000	-0.0465951	0.0657031	A to B	chr4	79697532	79833341	BMP2K	BMP2K	+	no	up	0.615984	0.0728201
1508	chr1	45000000	46000000	0.0732925	0.0774832	stable A	chr1	45274154	45279801	BTBD19	BTBD19	+	no	up	0.623728	0.247472
1509	chr1	45000000	46000000	0.0732925	0.0774832	stable A	chr1	45140394	45191263	C1orf228	C1orf228	+	yes	down	-3.78182	2.93979e-39
1510	chr1	45000000	46000000	0.0732925	0.0774832	stable A	chr1	45959598	45965751	CCDC163P	CCDC163P		no	down	-0.00917541	0.988927
1511	chr1	45000000	46000000	0.0732925	0.0774832	stable A	chr1	45316194	45452394	EIF2B3	EIF2B3		no	up	0.959562	8.80398e-08
1512	chr4	79000000	80000000	-0.0465951	0.0657031	A to B	chr4	78978724	79465423	FRAS1	FRAS1	+	yes	down	-1.65661	4.03759e-34
1513	chr1	45000000	46000000	0.0732925	0.0774832	stable A	chr1	45468220	45477027	HECTD3	HECTD3		no	down	-0.81093	0.012429
1514	chr1	45000000	46000000	0.0732925	0.0774832	stable A	chr1	45792545	45794346	HPDL	HPDL	+	no	down	-0.155219	0.813754
1515	chr1	45000000	46000000	0.0732925	0.0774832	stable A	chr1	45205490	45233438	KIF2C	KIF2C	+	no	up	0.417007	0.196335
1516	chr4	79000000	80000000	-0.0465951	0.0657031	A to B	chr4	79892902	80229953	LINC01088	LINC01088	+	yes	down	-2.5283	4.50926e-05
1517	chr4	79000000	80000000	-0.0465951	0.0657031	A to B	chr4	79567148	79605655	LINC01094	LINC01094	+	no	down	-1.14046	0.238489
1518	chr1	45000000	46000000	0.0732925	0.0774832	stable A	chr1	45769582	45771291	LINC01144	LINC01144	+	yes	up	1.0825	4.95955e-05
1519	chr2	195000000	196000000	0.012337	-0.0690805	B to A	chr2	195208993	195284355	LOC101927406	LOC101927406	+	no	down	-0.677895
1520	chr1	45000000	46000000	0.0732925	0.0774832	stable A	chr1	45965856	45976739	MMACHC	MMACHC	+	yes	up	1.73041	1.19376e-07
1521	chr1	45000000	46000000	0.0732925	0.0774832	stable A	chr1	45794914	45806142	MUTYH	MUTYH		yes	down	-2.12386	4.04631e-16
1522	chr4	79000000	80000000	-0.0465951	0.0657031	A to B	chr4	79839094	79860582	PAQR3	PAQR3		yes	up	3.05879	3.66276e-25
1523	chr1	45000000	46000000	0.0732925	0.0774832	stable A	chr1	45265897	45271667	PLK3	PLK3	+	no	down	-0.976808	1.47756e-06
1524	chr1	45000000	46000000	0.0732925	0.0774832	stable A	chr1	45976707	45988562	PRDX1	PRDX1		no	down	-0.0541778	0.789209
1525	chr1	45000000	46000000	0.0732925	0.0774832	stable A	chr1	45285516	45308616	PTCH2	PTCH2		yes	down	-2.32455	8.8026e-08
1526	chr1	45000000	46000000	0.0732925	0.0774832	stable A	chr1	44870960	45117396	RNF220	RNF220	+	no	up	0.437275	0.0109825
1527	chr1	45000000	46000000	0.0732925	0.0774832	stable A	chr1	45241246	45244412	RPS8	RPS8	+	no	down	-0.597032	8.08935e-05
1528	chr1	45000000	46000000	0.0732925	0.0774832	stable A	chr1	45243514	45243584	SNORD38A	SNORD38A	+	no	down	-0.677895
1529	chr1	45000000	46000000	0.0732925	0.0774832	stable A	chr1	45244062	45244130	SNORD38B	SNORD38B	+	yes	down	-3.55656	7.28982e-06
1530	chr1	45000000	46000000	0.0732925	0.0774832	stable A	chr1	45242164	45242261	SNORD46	SNORD46	+	no	up	0.283886
1531	chr1	45000000	46000000	0.0732925	0.0774832	stable A	chr1	45241537	45241610	SNORD55	SNORD55	+	no	down	-0.0058361	0.991752
1532	chr1	45000000	46000000	0.0732925	0.0774832	stable A	chr1	45271582	45272957	TCTEX1D4	TCTEX1D4		yes	down	-2.2164	0.00737679
1533	chr1	45000000	46000000	0.0732925	0.0774832	stable A	chr1	45809555	45956840	TESK2	TESK2		yes	up	1.18105	5.67656e-08
1534	chr1	45000000	46000000	0.0732925	0.0774832	stable A	chr1	45118919	45140280	TMEM53	TMEM53		no	up	0.400429	0.103679
1535	chr1	45000000	46000000	0.0732925	0.0774832	stable A	chr1	45805342	45809650	TOE1	TOE1	+	no	down	-0.48886	0.0614299
1536	chr1	45000000	46000000	0.0732925	0.0774832	stable A	chr1	45477805	45481341	UROD	UROD	+	no	down	-0.44757	0.00113637
1537	chr1	45000000	46000000	0.0732925	0.0774832	stable A	chr1	45482076	45672250	ZSWIM5	ZSWIM5		no	up	0.469726	0.0220383
1538	chr1	123000000	124000000	0	0	stable B
1539	chr1	46000000	47000000	0.0731774	0.0774854	stable A	chr1	46016455	46035723	AKR1A1	AKR1A1	+	no	up	0.296317	0.061173
1540	chr1	46000000	47000000	0.0731774	0.0774854	stable A	chr1	46085716	46089731	CCDC17	CCDC17		yes	down	-3.12315	7.0132e-09
1541	chr4	85000000	86000000	-0.000997248	0.0659211	A to B	chr4	85504057	85572493	CDS1	CDS1	+	yes	down	-1.4563	3.22849e-15
1542	chr1	46000000	47000000	0.0731774	0.0774854	stable A	chr1	46972668	46979886	DMBX1	DMBX1	+	yes	down	-3.88115	0.00386534
1543	chr2	196000000	197000000	0.00111862	-0.0611447	B to A	chr2	196602427	196933536	DNAH7	DNAH7		no	up	0.295445	0.0364424
1544	chr1	46000000	47000000	0.0731774	0.0774854	stable A	chr1	46859939	46879520	FAAH	FAAH	+	yes	down	-1.68515	5.59509e-14
1545	chr1	46000000	47000000	0.0731774	0.0774854	stable A	chr1	46899499	46911374	FAAHP1	FAAHP1	+	yes	down	-9.0376	1.0585e-12
1546	chr1	46000000	47000000	0.0731774	0.0774854	stable A	chr1	46092976	46152302	GPBP1L1	GPBP1L1		no	up	0.444	0.027376
1547	chr1	46000000	47000000	0.0731774	0.0774854	stable A	chr1	46159998	46216485	IPP	IPP		yes	up	3.81065	3.59841e-45
1548	chr1	46000000	47000000	0.0731774	0.0774854	stable A	chr1	46912345	46915376	LINC01398	LINC01398		yes	down	-5.04568	0.018097
1549	chr4	85000000	86000000	-0.000997248	0.0659211	A to B	chr4	84889235	85220322	LOC101928978	LOC101928978		no	up	0.283886
1550	chr1	46000000	47000000	0.0731774	0.0774854	stable A	chr1	46599043	46604752	LOC101929626	LOC101929626	+	yes	down	-1.0964	0.0364033
1551	chr1	46000000	47000000	0.0731774	0.0774854	stable A	chr1	46744072	46769038	LRRC41	LRRC41		no	up	0.557477	7.66627e-05
1552	chr1	46000000	47000000	0.0731774	0.0774854	stable A	chr1	46669006	46686928	LURAP1	LURAP1	+	yes	down	-1.87471	0.0373078
1553	chr1	46000000	47000000	0.0731774	0.0774854	stable A	chr1	46269285	46501796	MAST2	MAST2	+	no	up	0.061732	0.798428
1554	chr1	46000000	47000000	0.0731774	0.0774854	stable A	chr1	46049660	46084578	NASP	NASP	+	yes	down	-1.35589	3.39654e-38
1555	chr1	46000000	47000000	0.0731774	0.0774854	stable A	chr1	46805849	46830824	NSUN4	NSUN4	+	yes	up	1.10092	7.10745e-09
1556	chr1	46000000	47000000	0.0731774	0.0774854	stable A	chr1	46505812	46642167	PIK3R3	PIK3R3		no	up	0.257771	0.206924
1557	chr1	46000000	47000000	0.0731774	0.0774854	stable A	chr1	46654353	46685977	POMGNT1	POMGNT1		no	down	-0.323381	0.022632
1558	chr1	46000000	47000000	0.0731774	0.0774854	stable A	chr1	46713367	46744145	RAD54L	RAD54L	+	no	down	-0.450678	0.212924
1559	chr1	46000000	47000000	0.0731774	0.0774854	stable A	chr1	46111452	46112357	RPS15AP10	RPS15AP10		no	down	-1.94333	0.247744
1560	chr2	196000000	197000000	0.00111862	-0.0611447	B to A	chr2	196521532	196602426	SLC39A10	SLC39A10	+	yes	up	1.50544	6.85294e-09
1561	chr2	196000000	197000000	0.00111862	-0.0611447	B to A	chr2	196998307	197036336	STK17B	STK17B		no	up	0.178738	0.565336
1562	chr1	46000000	47000000	0.0731774	0.0774854	stable A	chr1	46153847	46160108	TMEM69	TMEM69	+	no	down	-0.091224	0.661051
1563	chr1	46000000	47000000	0.0731774	0.0774854	stable A	chr1	46640749	46651634	TSPAN1	TSPAN1	+	yes	down	-2.10445	3.24342e-27
1564	chr1	46000000	47000000	0.0731774	0.0774854	stable A	chr1	46769285	46782449	UQCRH	UQCRH	+	no	up	0.289057	0.144174
1565	chr4	85000000	86000000	-0.000997248	0.0659211	A to B	chr4	85590693	85887544	WDFY3	WDFY3		no	up	0.926908	5.31742e-16
1566	chr4	85000000	86000000	-0.000997248	0.0659211	A to B	chr4	85887971	85928168	WDFY3-AS2	WDFY3-AS2	+	yes	up	2.15689	1.51081e-14
1567	chr1	124000000	125000000	0	0	stable B
1568	chr1	47000000	48000000	0.0687185	0.0615333	stable A	chr1	47100711	47134099	ATPAF1	ATPAF1		yes	up	1.1056	0.000106298
1569	chr4	95000000	96000000	-0.0720923	0.0626832	A to B	chr4	95679128	96079601	BMPR1B	BMPR1B	+	yes	down	-2.19737	8.5759e-06
1570	chr4	95000000	96000000	-0.0720923	0.0626832	A to B	chr4	95664819	95678684	BMPR1B-AS1	BMPR1B-AS1		no	down	-3.7388
1571	chr2	209000000	210000000	0.014383	-0.0641515	B to A	chr2	209030071	209054773	C2orf80	C2orf80		no	down	-2.37308	0.0888625
1572	chr1	47000000	48000000	0.0687185	0.0615333	stable A	chr1	47799469	47844511	CMPK1	CMPK1	+	yes	up	1.76993	4.41094e-11
1573	chr2	209000000	210000000	0.014383	-0.0641515	B to A	chr2	209025464	209028297	CRYGA	CRYGA		no	down	-1.63967
1574	chr2	209000000	210000000	0.014383	-0.0641515	B to A	chr2	209007297	209010877	CRYGB	CRYGB		no	down	-2.85795
1575	chr1	47000000	48000000	0.0687185	0.0615333	stable A	chr1	47394846	47407156	CYP4A11	CYP4A11		no	up	1.77393
1576	chr1	47000000	48000000	0.0687185	0.0615333	stable A	chr1	47603097	47614526	CYP4A22	CYP4A22	+	no	down	-3.94907
1577	chr1	47000000	48000000	0.0687185	0.0615333	stable A	chr1	47264670	47285021	CYP4B1	CYP4B1	+	yes	down	-2.33305	1.56627e-10
1578	chr1	47000000	48000000	0.0687185	0.0615333	stable A	chr1	47489240	47516423	CYP4X1	CYP4X1	+	yes	up	2.04692	3.10081e-08
1579	chr1	47000000	48000000	0.0687185	0.0615333	stable A	chr1	47533160	47583992	CYP4Z1	CYP4Z1	+	yes	down	-2.71139	0.000296779
1580	chr1	47000000	48000000	0.0687185	0.0615333	stable A	chr1	47308767	47366147	CYP4Z2P	CYP4Z2P		yes	down	-3.38043	0.0144127
1581	chr1	47000000	48000000	0.0687185	0.0615333	stable A	chr1	47140831	47184736	EFCAB14	EFCAB14		yes	up	1.26604	2.99825e-32
1582	chr1	47000000	48000000	0.0687185	0.0615333	stable A	chr1	47139708	47157769	EFCAB14-AS1	EFCAB14-AS1	+	no	up	1.57226
1583	chr1	47000000	48000000	0.0687185	0.0615333	stable A	chr1	47901689	47906363	FOXD2	FOXD2	+	yes	down	-3.00016	4.54916e-07
1584	chr1	47000000	48000000	0.0687185	0.0615333	stable A	chr1	47897807	47900313	FOXD2-AS1	FOXD2-AS1		yes	down	-2.01251	0.00249544
1585	chr1	47000000	48000000	0.0687185	0.0615333	stable A	chr1	47881744	47883724	FOXE3	FOXE3	+	no	down	-4.19161
1586	chr4	95000000	96000000	-0.0720923	0.0626832	A to B	chr4	95219707	95264027	HPGDS	HPGDS		yes	down	-3.58292	3.0415e-09
1587	chr2	209000000	210000000	0.014383	-0.0641515	B to A	chr2	209100951	209119867	IDH1	IDH1		no	down	-0.39729	0.0146293
1588	chr2	209000000	210000000	0.014383	-0.0641515	B to A	chr2	209119957	209120918	IDH1-AS1	IDH1-AS1	+	no	up	0.265293	0.795948
1589	chr1	47000000	48000000	0.0687185	0.0615333	stable A	chr1	47011316	47016887	KNCN	KNCN		yes	down	-2.71928	0.000309524
1590	chr1	47000000	48000000	0.0687185	0.0615333	stable A	chr1	47644922	47646011	LINC00853	LINC00853	+	no	down	-2.04754	0.250372
1591	chr1	47000000	48000000	0.0687185	0.0615333	stable A	chr1	47846468	47902989	LINC01389	LINC01389		yes	down	-2.8383	2.39107e-06
1592	chr4	95000000	96000000	-0.0720923	0.0626832	A to B	chr4	95038971	95128707	LOC101929210	LOC101929210		no	down	-2.75412
1593	chr1	47000000	48000000	0.0687185	0.0615333	stable A	chr1	47023079	47069966	MKNK1	MKNK1		yes	down	-2.90186	4.66762e-100
1594	chr1	47000000	48000000	0.0687185	0.0615333	stable A	chr1	47004368	47035927	MKNK1-AS1	MKNK1-AS1	+	no	down	-1.39793	0.162644
1595	chr1	47000000	48000000	0.0687185	0.0615333	stable A	chr1	47073387	47082563	MOB3C	MOB3C		no	up	0.90008	1.30176e-07
1596	chr4	95000000	96000000	-0.0720923	0.0626832	A to B	chr4	95373008	95589378	PDLIM5	PDLIM5	+	no	down	-0.885773	0.00323163
1597	chr1	47000000	48000000	0.0687185	0.0615333	stable A	chr1	47649261	47655771	PDZK1IP1	PDZK1IP1		yes	down	-2.28506	0.0279049
1598	chr2	209000000	210000000	0.014383	-0.0641515	B to A	chr2	209130991	209223475	PIKFYVE	PIKFYVE	+	yes	up	1.96571	1.931e-29
1599	chr2	209000000	210000000	0.014383	-0.0641515	B to A	chr2	209224569	209359231	PTH2R	PTH2R	+	no	up	0.407205
1600	chr4	95000000	96000000	-0.0720923	0.0626832	A to B	chr4	95128759	95212443	SMARCAD1	SMARCAD1	+	no	up	0.87694	0.00138186
1601	chr1	47000000	48000000	0.0687185	0.0615333	stable A	chr1	47715811	47779819	STIL	STIL		yes	up	1.67655	1.56189e-06
1602	chr1	47000000	48000000	0.0687185	0.0615333	stable A	chr1	47681962	47698007	TAL1	TAL1		yes	down	-3.33136	1.957e-23
1603	chr1	47000000	48000000	0.0687185	0.0615333	stable A	chr1	47137505	47139256	TEX38	TEX38	+	yes	down	-2.14759	0.0104315
1604	chr1	125000000	126000000	0	0	stable B
1605	chr1	48000000	49000000	0.0689184	0.0212617	stable A	chr1	48998527	50489626	AGBL4	AGBL4		yes	up	1.35009	3.10144e-11
1606	chr4	101000000	102000000	-0.0489814	0.0150806	A to B	chr4	101107027	101111655	DDIT4L	DDIT4L		no	down	-0.393509	0.36201
1607	chr4	101000000	102000000	-0.0489814	0.0150806	A to B	chr4	101316498	101439250	EMCN	EMCN		yes	down	-1.63961	2.18154e-09
1608	chr2	210000000	211000000	0.0667051	-0.00683881	B to A	chr2	210886145	211036094	KANSL1L	KANSL1L		no	down	-0.873312	4.4728e-05
1609	chr2	210000000	211000000	0.0667051	-0.00683881	B to A	chr2	210894646	210929080	LOC101928020	LOC101928020	+	yes	down	-4.00408	2.52858e-10
1610	chr4	101000000	102000000	-0.0489814	0.0150806	A to B	chr4	101111190	101136662	LOC101929353	LOC101929353	+	no	down	-2.99739
1611	chr2	210000000	211000000	0.0667051	-0.00683881	B to A	chr2	210288771	210598834	MAP2	MAP2	+	yes	up	2.09336	1.73841e-22
1612	chr4	101000000	102000000	-0.0489814	0.0150806	A to B	chr4	101944587	102268628	PPP3CA	PPP3CA		no	up	0.539754	0.0357168
1613	chr2	210000000	211000000	0.0667051	-0.00683881	B to A	chr2	210867289	210886984	RPE	RPE	+	no	up	0.776189	0.0191659
1614	chr1	48000000	49000000	0.0689184	0.0212617	stable A	chr1	48567387	48648100	SKINTL	SKINTL		yes	down	-6.16954	3.37673e-08
1615	chr1	48000000	49000000	0.0689184	0.0212617	stable A	chr1	48688357	48714316	SLC5A9	SLC5A9	+	yes	down	-4.60978	2.32105e-09
1616	chr1	48000000	49000000	0.0689184	0.0212617	stable A	chr1	48761044	48937880	SPATA6	SPATA6		no	up	0.781272	0.000242613
1617	chr1	48000000	49000000	0.0689184	0.0212617	stable A	chr1	48226200	48462562	TRABD2B	TRABD2B		yes	down	-3.06419	4.17562e-10
1618	chr2	210000000	211000000	0.0667051	-0.00683881	B to A	chr2	210636717	210864024	UNC80	UNC80	+	no	up	0.172956	0.23166
1619	chr1	126000000	127000000	0	0	stable B
1620	chr2	211000000	212000000	0.0555346	-0.0572877	B to A	chr2	211052716	211090215	ACADL	ACADL		yes	down	-2.43522	0.000108622
1621	chr1	51000000	52000000	0.0730508	0.0642314	stable A	chr1	51567906	51613754	C1orf185	C1orf185	+	no	down	-1.63967
1622	chr1	51000000	52000000	0.0730508	0.0642314	stable A	chr1	51434367	51440309	CDKN2C	CDKN2C	+	yes	up	1.51593	9.18758e-13
1623	chr4	109000000	110000000	-0.072878	0.00382939	A to B	chr4	109731877	110223799	COL25A1	COL25A1		no	down	-0.963227	0.0090279
1624	chr2	211000000	212000000	0.0555346	-0.0572877	B to A	chr2	211342406	211543832	CPS1	CPS1	+	yes	up	1.17503	1.92451e-05
1625	chr1	51000000	52000000	0.0730508	0.0642314	stable A	chr1	51819935	51984995	EPS15	EPS15		no	up	0.162377	0.504742
1626	chr4	109000000	110000000	-0.072878	0.00382939	A to B	chr4	109663202	109684235	ETNPPL	ETNPPL		yes	down	-2.93915	0.0172631
1627	chr1	51000000	52000000	0.0730508	0.0642314	stable A	chr1	50906935	51425936	FAF1	FAF1		no	up	0.446803	0.000581359
1628	chr2	211000000	212000000	0.0555346	-0.0572877	B to A	chr2	210886145	211036094	KANSL1L	KANSL1L		no	down	-0.873312	4.4728e-05
1629	chr2	211000000	212000000	0.0555346	-0.0572877	B to A	chr2	211295973	211341499	LANCL1	LANCL1		no	up	0.556674	0.0158398
1630	chr2	211000000	212000000	0.0555346	-0.0572877	B to A	chr2	211189436	211335057	LANCL1-AS1	LANCL1-AS1	+	no	down	-0.418271	0.679625
1631	chr4	109000000	110000000	-0.072878	0.00382939	A to B	chr4	108968701	109090112	LEF1	LEF1		no	up	0.863628	0.283506
1632	chr4	109000000	110000000	-0.072878	0.00382939	A to B	chr4	109088681	109097586	LEF1-AS1	LEF1-AS1	+	no	down	-0.167317
1633	chr4	109000000	110000000	-0.072878	0.00382939	A to B	chr4	109571741	109588978	OSTC	OSTC	+	yes	up	1.8877	2.51383e-17
1634	chr1	51000000	52000000	0.0730508	0.0642314	stable A	chr1	51701945	51739119	RNF11	RNF11	+	yes	up	1.24306	0.00037028
1635	chr4	109000000	110000000	-0.072878	0.00382939	A to B	chr4	109541722	109551639	RPL34	RPL34	+	no	down	-0.733571	0.000491833
1636	chr4	109000000	110000000	-0.072878	0.00382939	A to B	chr4	109459346	109541613	RPL34-AS1	RPL34-AS1		yes	up	2.97403	2.45186e-05
1637	chr1	51000000	52000000	0.0730508	0.0642314	stable A	chr1	51752930	51810788	TTC39A	TTC39A		no	up	0.173206	0.29867
1638	chr1	51000000	52000000	0.0730508	0.0642314	stable A	chr1	51795326	51796953	TTC39A-AS1	TTC39A-AS1	+	no	up	0.981473	0.251815
1639	chr1	127000000	128000000	0	0	stable B
1640	chr1	52000000	53000000	0.073468	0.0769845	stable A	chr1	52521857	52556388	BTF3L4	BTF3L4	+	yes	up	1.16103	4.8591e-07
1641	chr4	110000000	111000000	-0.0412602	0.0803726	A to B	chr4	110609785	110624629	CASP6	CASP6		yes	down	-1.02771	5.29863e-05
1642	chr1	52000000	53000000	0.073468	0.0769845	stable A	chr1	52816265	52831877	CC2D1B	CC2D1B		no	up	0.0773339	0.714316
1643	chr4	110000000	111000000	-0.0412602	0.0803726	A to B	chr4	110481355	110608872	CCDC109B	CCDC109B	+	no	up	0.641419	0.00627674
1644	chr4	110000000	111000000	-0.0412602	0.0803726	A to B	chr4	110661848	110723335	CFI	CFI		yes	down	-1.23034	0.00137982
1645	chr4	110000000	111000000	-0.0412602	0.0803726	A to B	chr4	109731877	110223799	COL25A1	COL25A1		no	down	-0.963227	0.0090279
1646	chr4	110000000	111000000	-0.0412602	0.0803726	A to B	chr4	110834040	110934118	EGF	EGF	+	yes	down	-3.93067	7.82857e-07
1647	chr4	110000000	111000000	-0.0412602	0.0803726	A to B	chr4	110970229	111119820	ELOVL6	ELOVL6		yes	up	1.47182	4.07323e-05
1648	chr2	212000000	213000000	0.0658155	-0.0628307	B to A	chr2	212240442	213403352	ERBB4	ERBB4		no	up	0.126173	0.771345
1649	chr4	110000000	111000000	-0.0412602	0.0803726	A to B	chr4	110736666	110745893	GAR1	GAR1	+	yes	up	1.08592	3.1519e-08
1650	chr4	110000000	111000000	-0.0412602	0.0803726	A to B	chr4	110769340	110793471	LRIT3	LRIT3	+	yes	down	-3.29569	7.09063e-06
1651	chr1	52000000	53000000	0.073468	0.0769845	stable A	chr1	52254866	52344609	NRDC	NRDC		no	down	-0.21814	0.136576
1652	chr1	52000000	53000000	0.073468	0.0769845	stable A	chr1	52838501	52870143	ORC1	ORC1		no	up	0.440397	0.411778
1653	chr1	52000000	53000000	0.073468	0.0769845	stable A	chr1	52082546	52254891	OSBPL9	OSBPL9	+	no	down	-0.893482	2.97479e-10
1654	chr4	110000000	111000000	-0.0412602	0.0803726	A to B	chr4	110631145	110651242	PLA2G12A	PLA2G12A		no	down	-0.387225	0.0499381
1655	chr1	52000000	53000000	0.073468	0.0769845	stable A	chr1	52870219	52883992	PRPF38A	PRPF38A	+	no	down	-0.342413	0.0537291
1656	chr1	52000000	53000000	0.073468	0.0769845	stable A	chr1	52373628	52456436	RAB3B	RAB3B		yes	down	-1.04089	5.40735e-11
1657	chr4	110000000	111000000	-0.0412602	0.0803726	A to B	chr4	110749150	110765861	RRH	RRH	+	no	down	-1.37885	0.283198
1658	chr4	110000000	111000000	-0.0412602	0.0803726	A to B	chr4	110354928	110461615	SEC24B	SEC24B	+	yes	up	1.01036	1.36481e-17
1659	chr4	110000000	111000000	-0.0412602	0.0803726	A to B	chr4	110351119	110354973	SEC24B-AS1	SEC24B-AS1		no	down	-0.698115	0.218949
1660	chr1	52000000	53000000	0.073468	0.0769845	stable A	chr1	52485804	52521843	TXNDC12	TXNDC12		no	down	-0.0933544	0.672128
1661	chr1	52000000	53000000	0.073468	0.0769845	stable A	chr1	52516590	52518355	TXNDC12-AS1	TXNDC12-AS1	+	no	up	2.0079
1662	chr1	52000000	53000000	0.073468	0.0769845	stable A	chr1	52888948	53018762	ZCCHC11	ZCCHC11		no	up	0.232774	0.237437
1663	chr1	52000000	53000000	0.073468	0.0769845	stable A	chr1	52607766	52812358	ZFYVE9	ZFYVE9	+	no	up	0.963888	2.83196e-13
1664	chr1	128000000	129000000	0	0	stable B
1665	chr4	125000000	126000000	-0.0834502	0.0240055	A to B	chr4	125585204	125633887	ANKRD50	ANKRD50		no	up	0.825677	0.000977904
1666	chr1	53000000	54000000	0.0734821	0.0773645	stable A	chr1	53679772	53686311	C1orf123	C1orf123		no	down	-0.935568	3.56224e-13
1667	chr1	53000000	54000000	0.0734821	0.0773645	stable A	chr1	53152014	53164038	COA7	COA7		yes	up	3.05685	4.91545e-53
1668	chr1	53000000	54000000	0.0734821	0.0773645	stable A	chr1	53662101	53679869	CPT2	CPT2	+	yes	up	2.33629	1.65456e-33
1669	chr1	53000000	54000000	0.0734821	0.0773645	stable A	chr1	53361582	53387446	ECHDC2	ECHDC2		yes	down	-3.44229	2.12118e-96
1670	chr2	213000000	214000000	0.0604168	-0.0408962	B to A	chr2	212240442	213403352	ERBB4	ERBB4		no	up	0.126173	0.771345
1671	chr1	53000000	54000000	0.0734821	0.0773645	stable A	chr1	53099066	53122737	FAM159A	FAM159A	+	yes	down	-1.47273	0.0142033
1672	chr1	53000000	54000000	0.0734821	0.0773645	stable A	chr1	53971906	54199877	GLIS1	GLIS1		no	down	-0.486852	0.791155
1673	chr1	53000000	54000000	0.0734821	0.0773645	stable A	chr1	53068043	53074723	GPX7	GPX7	+	no	down	-0.565769	0.000261303
1674	chr2	213000000	214000000	0.0604168	-0.0408962	B to A	chr2	213864411	214016333	IKZF2	IKZF2		yes	up	1.55597	2.80815e-05
1675	chr1	53000000	54000000	0.0734821	0.0773645	stable A	chr1	53704282	53708455	LOC100507564	LOC100507564	+	yes	up	2.77268	4.20245e-11
1676	chr4	125000000	126000000	-0.0834502	0.0240055	A to B	chr4	125421097	125479589	LOC101927087	LOC101927087		no	down	-3.82175
1677	chr1	53000000	54000000	0.0734821	0.0773645	stable A	chr1	53793905	53802181	LOC105378732	LOC105378732	+	no	up	1.04939	0.559379
1678	chr1	53000000	54000000	0.0734821	0.0773645	stable A	chr1	53708041	53793821	LRP8	LRP8		yes	up	1.30899	4.08607e-06
1679	chr1	53000000	54000000	0.0734821	0.0773645	stable A	chr1	53692564	53704282	MAGOH	MAGOH		yes	down	-1.01616	0.000427351
1680	chr1	53000000	54000000	0.0734821	0.0773645	stable A	chr1	53394346	53394444	MIR1273F	MIR1273F	+	no	up	0.283886
1681	chr1	53000000	54000000	0.0734821	0.0773645	stable A	chr1	53527724	53551174	PODN	PODN	+	yes	up	1.16929	2.49465e-07
1682	chr1	53000000	54000000	0.0734821	0.0773645	stable A	chr1	53392901	53517289	SCP2	SCP2	+	no	up	0.640093	0.0277171
1683	chr1	53000000	54000000	0.0734821	0.0773645	stable A	chr1	53552851	53608304	SLC1A7	SLC1A7		yes	up	1.74906	0.00149606
1684	chr1	53000000	54000000	0.0734821	0.0773645	stable A	chr1	52888948	53018762	ZCCHC11	ZCCHC11		no	up	0.232774	0.237437
1685	chr1	53000000	54000000	0.0734821	0.0773645	stable A	chr1	53308183	53360247	ZYG11A	ZYG11A	+	yes	up	1.74977	6.94023e-06
1686	chr1	53000000	54000000	0.0734821	0.0773645	stable A	chr1	53192131	53293013	ZYG11B	ZYG11B	+	yes	up	1.96934	1.79387e-19
1687	chr1	129000000	130000000	0	0	stable B
1688	chr4	128000000	129000000	-0.0574433	0.0493365	A to B	chr4	128886461	128952455	ABHD18	ABHD18	+	no	up	0.439498	0.00828247
1689	chr1	54000000	55000000	0.0731764	0.0771265	stable A	chr1	54604668	54618679	CDCP2	CDCP2		no	down	-3.24211
1690	chr1	54000000	55000000	0.0731764	0.0771265	stable A	chr1	54638027	54665746	CYB5RL	CYB5RL		yes	up	1.87118	9.88566e-13
1691	chr1	54000000	55000000	0.0731764	0.0771265	stable A	chr1	54359861	54376759	DIO1	DIO1	+	no	down	-1.79154	0.131355
1692	chr1	54000000	55000000	0.0731764	0.0771265	stable A	chr1	53971906	54199877	GLIS1	GLIS1		no	down	-0.486852	0.791155
1693	chr4	128000000	129000000	-0.0574433	0.0493365	A to B	chr4	128702976	128755228	HSPA4L	HSPA4L	+	yes	up	1.8419	5.28333e-16
1694	chr1	54000000	55000000	0.0731764	0.0771265	stable A	chr1	54387234	54411981	HSPB11	HSPB11		no	down	-0.0967456	0.751482
1695	chr2	214000000	215000000	0.0646644	-0.0600813	B to A	chr2	213864411	214016333	IKZF2	IKZF2		yes	up	1.55597	2.80815e-05
1696	chr4	128000000	129000000	-0.0574433	0.0493365	A to B	chr4	128554087	128637934	INTU	INTU	+	no	down	-0.76491	2.9865e-05
1697	chr4	128000000	129000000	-0.0574433	0.0493365	A to B	chr4	128982421	129132298	LARP1B	LARP1B	+	no	up	0.782542	1.16816e-05
1698	chr1	54000000	55000000	0.0731764	0.0771265	stable A	chr1	54472971	54483859	LDLRAD1	LDLRAD1		no	up	1.24723
1699	chr2	214000000	215000000	0.0646644	-0.0600813	B to A	chr2	214141277	214148929	LOC100130451	LOC100130451		yes	up	1.25534	0.000197491
1700	chr1	54000000	55000000	0.0731764	0.0771265	stable A	chr1	54411999	54433841	LRRC42	LRRC42	+	yes	up	1.3081	5.74414e-18
1701	chr4	128000000	129000000	-0.0574433	0.0493365	A to B	chr4	128838960	128887139	MFSD8	MFSD8		no	up	0.0450018	0.880149
1702	chr1	54000000	55000000	0.0731764	0.0771265	stable A	chr1	54665840	54684056	MRPL37	MRPL37	+	no	up	0.721769	1.43628e-05
1703	chr1	54000000	55000000	0.0731764	0.0771265	stable A	chr1	54231134	54304225	NDC1	NDC1		no	up	0.60975	0.00152747
1704	chr4	128000000	129000000	-0.0574433	0.0493365	A to B	chr4	128802016	128820377	PLK4	PLK4	+	no	up	0.43739	0.275663
1705	chr4	128000000	129000000	-0.0574433	0.0493365	A to B	chr4	128651555	128695447	SLC25A31	SLC25A31	+	no	up	1.11742
1706	chr2	214000000	215000000	0.0646644	-0.0600813	B to A	chr2	214149103	215275225	SPAG16	SPAG16	+	no	up	0.559436	0.0882225
1707	chr1	54000000	55000000	0.0731764	0.0771265	stable A	chr1	54691104	54872068	SSBP3	SSBP3		no	up	0.399573	0.00345495
1708	chr1	54000000	55000000	0.0731764	0.0771265	stable A	chr1	54702116	54704736	SSBP3-AS1	SSBP3-AS1	+	yes	down	-2.43842	3.34622e-05
1709	chr1	54000000	55000000	0.0731764	0.0771265	stable A	chr1	54519245	54578192	TCEANC2	TCEANC2	+	yes	up	1.42664	2.13309e-09
1710	chr1	54000000	55000000	0.0731764	0.0771265	stable A	chr1	54492354	54519246	TMEM59	TMEM59		yes	up	1.64754	3.31126e-22
1711	chr1	54000000	55000000	0.0731764	0.0771265	stable A	chr1	54317392	54355487	YIPF1	YIPF1		no	down	-0.186125	0.345009
1712	chr1	130000000	131000000	0	0	stable B
1713	chr2	215000000	216000000	0.0687813	-0.0583955	B to A	chr2	215796266	216003151	ABCA12	ABCA12		yes	up	2.3231	5.50143e-11
1714	chr1	55000000	56000000	0.0735298	0.0758848	stable A	chr1	55013807	55100417	ACOT11	ACOT11	+	no	up	0.497652	0.0515696
1715	chr2	215000000	216000000	0.0687813	-0.0583955	B to A	chr2	215590370	215674435	BARD1	BARD1		yes	up	1.04949	0.00677278
1716	chr1	55000000	56000000	0.0735298	0.0758848	stable A	chr1	55464617	55474465	BSND	BSND	+	yes	down	-4.98629	0.000491993
1717	chr1	55000000	56000000	0.0735298	0.0758848	stable A	chr1	55315300	55352921	DHCR24	DHCR24		no	down	-0.0159798	0.943455
1718	chr1	55000000	56000000	0.0735298	0.0758848	stable A	chr1	55074850	55089200	FAM151A	FAM151A		no	down	-1.20437	0.092633
1719	chr4	144000000	145000000	-0.0318508	0.0619278	A to B	chr4	144498561	144621828	FREM3	FREM3		no	down	-3.287	0.0679154
1720	chr4	144000000	145000000	-0.0318508	0.0619278	A to B	chr4	144257983	144395718	GAB1	GAB1	+	yes	up	1.23436	4.17405e-06
1721	chr4	144000000	145000000	-0.0318508	0.0619278	A to B	chr4	144480625	144482613	GUSBP5	GUSBP5	+	no	up	0.625024	0.234213
1722	chr4	144000000	145000000	-0.0318508	0.0619278	A to B	chr4	144917257	144940498	GYPB	GYPB		no	up	0.283886
1723	chr4	144000000	145000000	-0.0318508	0.0619278	A to B	chr4	144792019	144826716	GYPE	GYPE		yes	down	-1.97564	0.0136942
1724	chr1	55000000	56000000	0.0735298	0.0758848	stable A	chr1	55271736	55307937	LEXM	LEXM	+	yes	down	-4.87889	0.00315808
1725	chr1	55000000	56000000	0.0735298	0.0758848	stable A	chr1	55681081	55683128	LOC100507634	LOC100507634	+	yes	up	1.39489	6.38916e-09
1726	chr4	144000000	145000000	-0.0318508	0.0619278	A to B	chr4	144833484	144903605	LOC101927636	LOC101927636	+	yes	down	-5.5595	1.76734e-10
1727	chr2	215000000	216000000	0.0687813	-0.0583955	B to A	chr2	215674953	215828329	LOC101928103	LOC101928103	+	yes	up	2.43051	0.000231511
1728	chr1	55000000	56000000	0.0735298	0.0758848	stable A	chr1	55107413	55175940	MROH7	MROH7	+	yes	down	-5.18941	2.40523e-17
1729	chr1	55000000	56000000	0.0735298	0.0758848	stable A	chr1	55107413	55208328	MROH7-TTC4	MROH7-TTC4	+	yes	down	-3.23363	0.0128491
1730	chr1	55000000	56000000	0.0735298	0.0758848	stable A	chr1	55222571	55230226	PARS2	PARS2		yes	up	2.30901	1.42164e-15
1731	chr1	55000000	56000000	0.0735298	0.0758848	stable A	chr1	55505149	55530526	PCSK9	PCSK9	+	yes	down	-4.63608	0.0495603
1732	chr4	144000000	145000000	-0.0318508	0.0619278	A to B	chr4	144434616	144478642	SMARCA5	SMARCA5	+	yes	up	1.41413	2.18628e-14
1733	chr4	144000000	145000000	-0.0318508	0.0619278	A to B	chr4	144434625	144435990	SMARCA5-AS1	SMARCA5-AS1		no	up	1.80652
1734	chr2	215000000	216000000	0.0687813	-0.0583955	B to A	chr2	214149103	215275225	SPAG16	SPAG16	+	no	up	0.559436	0.0882225
1735	chr1	55000000	56000000	0.0735298	0.0758848	stable A	chr1	55446337	55457966	TMEM61	TMEM61	+	yes	down	-2.65168	3.13006e-12
1736	chr1	55000000	56000000	0.0735298	0.0758848	stable A	chr1	55246752	55266941	TTC22	TTC22		no	up	0.634554	0.0513315
1737	chr1	55000000	56000000	0.0735298	0.0758848	stable A	chr1	55181495	55208328	TTC4	TTC4	+	no	down	-0.0463937
1738	chr1	55000000	56000000	0.0735298	0.0758848	stable A	chr1	55532032	55681039	USP24	USP24		no	down	-0.128938	0.519442
1739	chr4	144000000	145000000	-0.0318508	0.0619278	A to B	chr4	144106070	144145027	USP38	USP38	+	yes	up	1.26692	5.97018e-07
1740	chr2	215000000	216000000	0.0687813	-0.0583955	B to A	chr2	215276461	215440653	VWC2L	VWC2L	+	yes	up	2.2072	0.000534835
1741	chr2	215000000	216000000	0.0687813	-0.0583955	B to A	chr2	215374906	215401613	VWC2L-IT1	VWC2L-IT1	+	no	down	-3.95201
1742	chr1	131000000	132000000	0	0	stable B
1743	chr4	154000000	155000000	-0.0572485	0.0854908	A to B	chr4	154228621	154229963	ANXA2P1	ANXA2P1		no	up	2.48907
1744	chr4	154000000	155000000	-0.0572485	0.0854908	A to B	chr4	154387498	154557862	KIAA0922	KIAA0922	+	yes	down	-1.94587	1.15026e-33
1745	chr4	154000000	155000000	-0.0572485	0.0854908	A to B	chr4	154265801	154336247	MND1	MND1	+	no	down	-1.29519	0.0757371
1746	chr1	56000000	57000000	0.0713741	0.0149904	stable A	chr1	56960419	57045257	PLPP3	PLPP3		yes	up	3.54283	1.12864e-31
1747	chr4	154000000	155000000	-0.0572485	0.0854908	A to B	chr4	154631312	154681387	RNF175	RNF175		yes	down	-2.402	4.2099e-27
1748	chr4	154000000	155000000	-0.0572485	0.0854908	A to B	chr4	154701742	154710228	SFRP2	SFRP2		yes	down	-2.8637	9.46092e-100
1749	chr4	154000000	155000000	-0.0572485	0.0854908	A to B	chr4	154605441	154627242	TLR2	TLR2	+	yes	down	-2.8641	8.40668e-24
1750	chr4	154000000	155000000	-0.0572485	0.0854908	A to B	chr4	154074270	154260474	TRIM2	TRIM2	+	yes	up	1.21035	9.62294e-08
1751	chr1	132000000	133000000	0	0	stable B
1752	chr2	221000000	222000000	0.0432951	-0.0608027	B to A
1753	chr4	156000000	157000000	-0.0844279	0.0158002	A to B	chr4	156750881	156787425	ASIC5	ASIC5		yes	down	-6.32815	0.00404694
1754	chr4	156000000	157000000	-0.0844279	0.0158002	A to B	chr4	156845270	156875048	CTSO	CTSO		yes	up	2.02821	5.73327e-40
1755	chr2	222000000	223000000	0.0392777	-0.0595582	B to A	chr2	222282747	222438922	EPHA4	EPHA4		yes	up	1.76943	1.05697e-13
1756	chr1	59000000	60000000	0.0723022	0.0746988	stable A	chr1	59762625	60228402	FGGY	FGGY	+	yes	up	2.03818	1.18762e-26
1757	chr4	156000000	157000000	-0.0844279	0.0158002	A to B	chr4	156587862	156658214	GUCY1A3	GUCY1A3	+	yes	down	-1.51491	7.09192e-08
1758	chr4	156000000	157000000	-0.0844279	0.0158002	A to B	chr4	156680125	156728794	GUCY1B3	GUCY1B3	+	no	down	-0.0518772	0.767335
1759	chr1	59000000	60000000	0.0723022	0.0746988	stable A	chr1	59597608	59612479	HSD52	HSD52		no	down	-1.88813	0.268092
1760	chr1	59000000	60000000	0.0723022	0.0746988	stable A	chr1	59246463	59249785	JUN	JUN		yes	down	-3.42181	1.28087e-125
1761	chr1	59000000	60000000	0.0723022	0.0746988	stable A	chr1	59250823	59365384	LINC01135	LINC01135	+	no	up	0.290417	0.533793
1762	chr1	59000000	60000000	0.0723022	0.0746988	stable A	chr1	59486148	59553919	LINC01358	LINC01358	+	no	down	-1.48236	0.301395
1763	chr4	156000000	157000000	-0.0844279	0.0158002	A to B	chr4	156275368	156281613	LOC102724776	LOC102724776	+	no	down	-1.18778
1764	chr4	156000000	157000000	-0.0844279	0.0158002	A to B	chr4	156263812	156298122	MAP9	MAP9		yes	up	1.94198	1.71382e-06
1765	chr1	59000000	60000000	0.0723022	0.0746988	stable A	chr1	59120411	59165747	MYSM1	MYSM1		no	up	0.0776668	0.76488
1766	chr4	156000000	157000000	-0.0844279	0.0158002	A to B	chr4	156129781	156138230	NPY2R	NPY2R	+	no	down	-0.55936	0.641041
1767	chr1	59000000	60000000	0.0723022	0.0746988	stable A	chr1	58946391	59012471	OMA1	OMA1		yes	down	-1.14783	5.55392e-06
1768	chr1	59000000	60000000	0.0723022	0.0746988	stable A	chr1	59041095	59043166	TACSTD2	TACSTD2		yes	down	-1.79925	0.00242134
1769	chr4	156000000	157000000	-0.0844279	0.0158002	A to B	chr4	156824845	156841558	TDO2	TDO2	+	no	down	-1.51681	0.105313
1770	chr1	133000000	134000000	0	0	stable B
1771	chr1	60000000	61000000	0.0715805	0.0710065	stable A	chr1	60456066	60539442	C1orf87	C1orf87		yes	up	5.2218	5.34525e-51
1772	chr1	60000000	61000000	0.0715805	0.0710065	stable A	chr1	60358980	60392423	CYP2J2	CYP2J2		yes	up	1.77751	0.000369641
1773	chr4	187000000	188000000	-0.0443682	0.00349219	A to B	chr4	187112674	187134617	CYP4V2	CYP4V2	+	no	down	-0.28594	0.430483
1774	chr4	187000000	188000000	-0.0443682	0.00349219	A to B	chr4	187187118	187210835	F11	F11	+	no	down	-0.580765	0.507989
1775	chr4	187000000	188000000	-0.0443682	0.00349219	A to B	chr4	187207252	187422212	F11-AS1	F11-AS1		no	down	-3.12192
1776	chr4	187000000	188000000	-0.0443682	0.00349219	A to B	chr4	187065995	187093817	FAM149A	FAM149A	+	no	up	0.864788	4.68664e-06
1777	chr4	187000000	188000000	-0.0443682	0.00349219	A to B	chr4	187508937	187644987	FAT1	FAT1		yes	up	1.44374	4.00678e-12
1778	chr1	60000000	61000000	0.0715805	0.0710065	stable A	chr1	59762625	60228402	FGGY	FGGY	+	yes	up	2.03818	1.18762e-26
1779	chr4	187000000	188000000	-0.0443682	0.00349219	A to B	chr4	187110186	187112644	FLJ38576	FLJ38576		no	down	-0.229895	0.656256
1780	chr1	60000000	61000000	0.0715805	0.0710065	stable A	chr1	60280533	60342050	HOOK1	HOOK1	+	yes	up	1.92905	2.93553e-12
1781	chr4	187000000	188000000	-0.0443682	0.00349219	A to B	chr4	187148672	187179625	KLKB1	KLKB1	+	yes	down	-4.53158	2.50402e-40
1782	chr1	60000000	61000000	0.0715805	0.0710065	stable A	chr1	60238467	60254501	LOC101926944	LOC101926944	+	yes	down	-3.9603	0.000151026
1783	chr4	187000000	188000000	-0.0443682	0.00349219	A to B	chr4	187454809	187476537	MTNR1A	MTNR1A		no	up	0.283886
1784	chr2	226000000	227000000	0.0701781	-0.0565682	B to A	chr2	226265602	226518734	NYAP2	NYAP2	+	yes	up	3.41312	1.8696e-18
1785	chr4	187000000	188000000	-0.0443682	0.00349219	A to B	chr4	186990309	187006252	TLR3	TLR3	+	yes	up	1.54083	0.000521592
1786	chr1	134000000	135000000	0	0	stable B
1787	chr2	228000000	229000000	0.0690925	-0.0531836	B to A	chr2	228336888	228425938	AGFG1	AGFG1	+	no	up	0.793918	2.65582e-06
1788	chr2	228000000	229000000	0.0690925	-0.0531836	B to A	chr2	228678558	228682280	CCL20	CCL20	+	no	down	-2.59336
1789	chr5	1000000	2000000	-0.0413983	0.079626	A to B	chr5	1317859	1345185	CLPTM1L	CLPTM1L		no	up	0.912378	1.33922e-09
1790	chr2	228000000	229000000	0.0690925	-0.0531836	B to A	chr2	228029281	228179508	COL4A3	COL4A3	+	no	down	-0.751578	0.0013959
1791	chr2	228000000	229000000	0.0690925	-0.0531836	B to A	chr2	227867427	228029275	COL4A4	COL4A4		no	up	0.125742	0.696003
1792	chr5	1000000	2000000	-0.0413983	0.079626	A to B	chr5	1887445	1900604	CTD-2194D22.4	CTD-2194D22.4	+	no	up	0.283886
1793	chr5	1000000	2000000	-0.0413983	0.079626	A to B	chr5	1173211	1178720	CTD-3080P12.3	CTD-3080P12.3		yes	down	-5.27957	5.21295e-11
1794	chr2	228000000	229000000	0.0690925	-0.0531836	B to A	chr2	228736327	228789026	DAW1	DAW1	+	no	up	2.95935
1795	chr5	1000000	2000000	-0.0413983	0.079626	A to B	chr5	1877541	1887293	IRX4	IRX4		yes	down	-5.58562	0.00489988
1796	chr1	61000000	62000000	0.071731	0.0744254	stable A	chr1	61125303	61291256	LOC101926964	LOC101926964		no	down	-3.34089	0.0519831
1797	chr2	228000000	229000000	0.0690925	-0.0531836	B to A	chr2	228085768	228189880	LOC654841	LOC654841		yes	up	1.2258	0.0173731
1798	chr5	1000000	2000000	-0.0413983	0.079626	A to B	chr5	1597672	1634120	LOC728613	LOC728613		no	down	-0.520024	0.0102684
1799	chr5	1000000	2000000	-0.0413983	0.079626	A to B	chr5	1461542	1524076	LPCAT1	LPCAT1		yes	down	-1.13188	2.90168e-09
1800	chr2	228000000	229000000	0.0690925	-0.0531836	B to A	chr2	228189867	228222552	MFF	MFF	+	no	down	-0.099365	0.659624
1801	chr5	1000000	2000000	-0.0413983	0.079626	A to B	chr5	1063011	1063089	MIR4635	MIR4635		no	down	-0.677895
1802	chr5	1000000	2000000	-0.0413983	0.079626	A to B	chr5	1510877	1510971	MIR6075	MIR6075		no	up	1.74626
1803	chr5	1000000	2000000	-0.0413983	0.079626	A to B	chr5	1798499	1799956	MRPL36	MRPL36		no	down	-0.550247	0.106835
1804	chr5	1000000	2000000	-0.0413983	0.079626	A to B	chr5	1801496	1816167	NDUFS6	NDUFS6	+	no	down	-0.586379	0.000494824
1805	chr1	61000000	62000000	0.071731	0.0744254	stable A	chr1	61542946	61928460	NFIA	NFIA	+	yes	down	-1.82816	9.61295e-25
1806	chr1	61000000	62000000	0.071731	0.0744254	stable A	chr1	61405916	61436448	NFIA-AS2	NFIA-AS2		no	down	-0.044332	0.944105
1807	chr5	1000000	2000000	-0.0413983	0.079626	A to B	chr5	1009077	1038927	NKD2	NKD2	+	yes	down	-2.54988	7.86549e-15
1808	chr5	1000000	2000000	-0.0413983	0.079626	A to B	chr5	1572073	1594646	SDHAP3	SDHAP3		yes	down	-2.6308	1.24652e-52
1809	chr5	1000000	2000000	-0.0413983	0.079626	A to B	chr5	1050489	1112172	SLC12A7	SLC12A7		no	up	0.481083	0.000764577
1810	chr2	228000000	229000000	0.0690925	-0.0531836	B to A	chr2	228549926	228582745	SLC19A3	SLC19A3		no	up	3.31505	0.0750407
1811	chr5	1000000	2000000	-0.0413983	0.079626	A to B	chr5	1225470	1246304	SLC6A18	SLC6A18	+	no	down	-1.49263
1812	chr5	1000000	2000000	-0.0413983	0.079626	A to B	chr5	1201710	1225230	SLC6A19	SLC6A19	+	no	up	2.02863
1813	chr5	1000000	2000000	-0.0413983	0.079626	A to B	chr5	1392905	1445543	SLC6A3	SLC6A3		no	down	-0.839215	0.435137
1814	chr2	228000000	229000000	0.0690925	-0.0531836	B to A	chr2	228844670	229046361	SPHKAP	SPHKAP		no	up	0.11336	0.925401
1815	chr2	228000000	229000000	0.0690925	-0.0531836	B to A	chr2	228226874	228244022	TM4SF20	TM4SF20		yes	up	3.08483	0.000254663
1816	chr1	135000000	136000000	0	0	stable B
1817	chr1	62000000	63000000	0.0720123	0.0745724	stable A	chr1	62920397	63154039	DOCK7	DOCK7		no	down	-0.106257	0.525344
1818	chr5	32000000	33000000	-0.0420559	0.0824997	A to B	chr5	32124824	32174425	GOLPH3	GOLPH3		yes	up	1.74283	2.55865e-24
1819	chr1	62000000	63000000	0.0720123	0.0745724	stable A	chr1	62208149	62629591	INADL	INADL	+	no	up	0.489168	1.55554e-05
1820	chr1	62000000	63000000	0.0720123	0.0745724	stable A	chr1	62701837	62785083	KANK4	KANK4		yes	up	1.07488	0.0411228
1821	chr1	62000000	63000000	0.0720123	0.0745724	stable A	chr1	62660474	62678001	L1TD1	L1TD1	+	yes	down	-4.09565	6.76983e-05
1822	chr5	32000000	33000000	-0.0420559	0.0824997	A to B	chr5	32394484	32394581	MIR579	MIR579		no	up	1.79096
1823	chr5	32000000	33000000	-0.0420559	0.0824997	A to B	chr5	32227113	32313114	MTMR12	MTMR12		yes	up	1.82539	1.01051e-16
1824	chr5	32000000	33000000	-0.0420559	0.0824997	A to B	chr5	32710743	32791830	NPR3	NPR3	+	no	up	0.635203	0.310449
1825	chr5	32000000	33000000	-0.0420559	0.0824997	A to B	chr5	31799031	32111038	PDZD2	PDZD2	+	yes	up	1.21182	4.20092e-19
1826	chr2	229000000	230000000	0.0592772	-0.0696432	B to A	chr2	229888689	230136057	PID1	PID1		yes	up	1.74957	1.30607e-34
1827	chr2	229000000	230000000	0.0592772	-0.0696432	B to A	chr2	228844670	229046361	SPHKAP	SPHKAP		no	up	0.11336	0.925401
1828	chr5	32000000	33000000	-0.0420559	0.0824997	A to B	chr5	32585605	32604185	SUB1	SUB1	+	no	up	0.555478	0.10354
1829	chr1	62000000	63000000	0.0720123	0.0745724	stable A	chr1	62146719	62191095	TM2D1	TM2D1		yes	up	2.38709	1.47707e-44
1830	chr1	62000000	63000000	0.0720123	0.0745724	stable A	chr1	62901975	62917475	USP1	USP1	+	yes	up	2.16507	4.37442e-17
1831	chr5	32000000	33000000	-0.0420559	0.0824997	A to B	chr5	32354456	32444844	ZFR	ZFR		yes	up	1.12747	7.59127e-11
1832	chr1	136000000	137000000	0	0	stable B
1833	chr1	63000000	64000000	0.0313089	0.00127339	stable A	chr1	63833261	63904233	ALG6	ALG6	+	yes	down	-1.01655	0.00236283
1834	chr1	63000000	64000000	0.0313089	0.00127339	stable A	chr1	63063158	63071976	ANGPTL3	ANGPTL3	+	no	down	-3.4585	0.0789923
1835	chr1	63000000	64000000	0.0313089	0.00127339	stable A	chr1	63249777	63330941	ATG4C	ATG4C	+	no	down	-0.328114	0.4018
1836	chr3	1000000	2000000	0.036555	-0.0380975	B to A	chr3	1134342	1445292	CNTN6	CNTN6	+	yes	down	-1.47906	0.00727746
1837	chr1	63000000	64000000	0.0313089	0.00127339	stable A	chr1	62920397	63154039	DOCK7	DOCK7		no	down	-0.106257	0.525344
1838	chr1	63000000	64000000	0.0313089	0.00127339	stable A	chr1	63988972	64038364	EFCAB7	EFCAB7	+	no	down	-0.223519	0.389196
1839	chr1	63000000	64000000	0.0313089	0.00127339	stable A	chr1	63788730	63790797	FOXD3	FOXD3	+	no	down	-1.78805
1840	chr1	63000000	64000000	0.0313089	0.00127339	stable A	chr1	63786555	63790112	FOXD3-AS1	FOXD3-AS1		no	down	-1.63967
1841	chr1	63000000	64000000	0.0313089	0.00127339	stable A	chr1	63906441	63988944	ITGB3BP	ITGB3BP		no	down	-0.689507	0.021399
1842	chr5	36000000	37000000	-0.0436725	0.0847339	A to B	chr5	36103414	36152015	LMBRD2	LMBRD2		yes	up	3.21723	2.08247e-46
1843	chr5	36000000	37000000	-0.0436725	0.0847339	A to B	chr5	36192691	36242381	NADK2	NADK2		no	down	-0.4193	0.088202
1844	chr5	36000000	37000000	-0.0436725	0.0847339	A to B	chr5	36876861	37065921	NIPBL	NIPBL	+	no	up	0.328502	0.0290601
1845	chr5	36000000	37000000	-0.0436725	0.0847339	A to B	chr5	36871463	36876796	NIPBL-AS1	NIPBL-AS1		yes	up	1.41489	4.07249e-07
1846	chr5	36000000	37000000	-0.0436725	0.0847339	A to B	chr5	36249104	36302011	RANBP3L	RANBP3L		no	up	0.837026	0.00117237
1847	chr5	36000000	37000000	-0.0436725	0.0847339	A to B	chr5	36152145	36184142	SKP2	SKP2	+	no	down	-0.21266	0.586299
1848	chr5	36000000	37000000	-0.0436725	0.0847339	A to B	chr5	36606457	36688436	SLC1A3	SLC1A3	+	yes	down	-2.56865	3.37531e-28
1849	chr5	36000000	37000000	-0.0436725	0.0847339	A to B	chr5	35953191	36001130	UGT3A1	UGT3A1		yes	down	-4.32437	0.00303632
1850	chr5	36000000	37000000	-0.0436725	0.0847339	A to B	chr5	36035119	36067023	UGT3A2	UGT3A2		yes	down	-2.42497	0.000338005
1851	chr1	137000000	138000000	0	0	stable B
1852	chr1	65000000	66000000	0.0711044	0.0545505	stable A	chr1	65613232	65697828	AK4	AK4	+	yes	up	3.31788	5.92204e-78
1853	chr5	37000000	38000000	-0.0627325	0.0841799	A to B	chr5	37106330	37249530	C5orf42	C5orf42		no	up	0.4622	0.00202229
1854	chr1	65000000	66000000	0.0711044	0.0545505	stable A	chr1	64936476	65158741	CACHD1	CACHD1	+	no	down	-0.141984	0.662142
1855	chr3	2000000	3000000	0.0787842	-0.0166653	B to A	chr3	2140550	3099645	CNTN4	CNTN4	+	yes	up	1.16212	6.08306e-13
1856	chr3	2000000	3000000	0.0787842	-0.0166653	B to A	chr3	2152093	2185925	CNTN4-AS2	CNTN4-AS2		yes	up	3.22902	0.0364178
1857	chr1	65000000	66000000	0.0711044	0.0545505	stable A	chr1	65730377	65881552	DNAJC6	DNAJC6	+	yes	up	3.49015	4.25397e-143
1858	chr5	37000000	38000000	-0.0627325	0.0841799	A to B	chr5	37812779	37839782	GDNF	GDNF		yes	down	-4.08301	8.61508e-05
1859	chr5	37000000	38000000	-0.0627325	0.0841799	A to B	chr5	37840540	37875900	GDNF-AS1	GDNF-AS1	+	yes	down	-8.12771	2.24975e-09
1860	chr1	65000000	66000000	0.0711044	0.0545505	stable A	chr1	65298906	65432187	JAK1	JAK1		yes	up	2.18698	2.99824e-70
1861	chr1	65000000	66000000	0.0711044	0.0545505	stable A	chr1	65886335	66103176	LEPR	LEPR	+	yes	up	4.48707	6.52056e-59
1862	chr1	65000000	66000000	0.0711044	0.0545505	stable A	chr1	65886131	65901690	LEPROT	LEPROT	+	no	up	0.540399	0.00423686
1863	chr1	65000000	66000000	0.0711044	0.0545505	stable A	chr1	65445260	65468159	LINC01359	LINC01359		yes	down	-1.77917	0.0244088
1864	chr1	65000000	66000000	0.0711044	0.0545505	stable A	chr1	65524117	65524191	MIR101-1	MIR101-1		no	down	-0.677895
1865	chr1	65000000	66000000	0.0711044	0.0545505	stable A	chr1	65523438	65523525	MIR3671	MIR3671		no	down	-1.07982	0.222566
1866	chr5	37000000	38000000	-0.0627325	0.0841799	A to B	chr5	36876861	37065921	NIPBL	NIPBL	+	no	up	0.328502	0.0290601
1867	chr5	37000000	38000000	-0.0627325	0.0841799	A to B	chr5	37291735	37371228	NUP155	NUP155		yes	up	2.12119	1.36331e-14
1868	chr1	65000000	66000000	0.0711044	0.0545505	stable A	chr1	65210778	65298914	RAVER2	RAVER2	+	no	down	-0.596655	0.00256574
1869	chr5	37000000	38000000	-0.0627325	0.0841799	A to B	chr5	37379412	37752774	WDR70	WDR70	+	no	up	0.136655	0.417926
1870	chr1	138000000	139000000	0	0	stable B
1871	chr3	107000000	108000000	0.014946	-0.032321	B to A	chr3	107241783	107530176	BBX	BBX	+	yes	up	2.00987	1.28819e-25
1872	chr1	93000000	94000000	0.0663335	0.0659529	stable A	chr1	93646273	93744287	CCDC18	CCDC18	+	yes	down	-1.47433	6.1525e-07
1873	chr1	93000000	94000000	0.0663335	0.0659529	stable A	chr1	93775666	93811368	CCDC18-AS1	CCDC18-AS1		yes	down	-1.02949	1.01256e-05
1874	chr3	107000000	108000000	0.014946	-0.032321	B to A	chr3	107096188	107097481	CCDC54	CCDC54	+	no	down	-0.0123528
1875	chr3	107000000	108000000	0.014946	-0.032321	B to A	chr3	107761941	107809935	CD47	CD47		no	up	0.394544	0.0599893
1876	chr1	93000000	94000000	0.0663335	0.0659529	stable A	chr1	93811478	93828148	DR1	DR1	+	yes	up	2.85256	1.3055e-29
1877	chr3	107000000	108000000	0.014946	-0.032321	B to A	chr3	106959539	107045811	DUBR	DUBR	+	no	up	0.656795	0.0584979
1878	chr5	38000000	39000000	-0.0759837	0.0771824	A to B	chr5	38258511	38465582	EGFLAM	EGFLAM	+	no	down	-0.0318464	0.923361
1879	chr1	93000000	94000000	0.0663335	0.0659529	stable A	chr1	92974253	93257961	EVI5	EVI5		yes	up	1.31457	3.98941e-15
1880	chr1	93000000	94000000	0.0663335	0.0659529	stable A	chr1	93298286	93427079	FAM69A	FAM69A		no	down	-0.192237	0.481099
1881	chr1	93000000	94000000	0.0663335	0.0659529	stable A	chr1	93913688	94020218	FNBP1L	FNBP1L	+	yes	down	-1.90079	2.14639e-23
1882	chr3	107000000	108000000	0.014946	-0.032321	B to A	chr3	107879659	107941417	IFT57	IFT57		no	up	0.114838	0.703095
1883	chr5	38000000	39000000	-0.0759837	0.0771824	A to B	chr5	38475065	38595507	LIFR	LIFR		no	up	0.65815	0.158385
1884	chr5	38000000	39000000	-0.0759837	0.0771824	A to B	chr5	38556888	38671318	LIFR-AS1	LIFR-AS1	+	yes	up	1.54806	2.99218e-16
1885	chr3	107000000	108000000	0.014946	-0.032321	B to A	chr3	107560509	107596915	LINC00635	LINC00635		no	down	-0.140225
1886	chr3	107000000	108000000	0.014946	-0.032321	B to A	chr3	107602052	107647753	LINC00636	LINC00636	+	no	down	-0.31412	0.847863
1887	chr3	107000000	108000000	0.014946	-0.032321	B to A	chr3	107843911	107857457	LINC01215	LINC01215	+	no	down	-1.3983	0.417048
1888	chr5	38000000	39000000	-0.0759837	0.0771824	A to B	chr5	38710469	38720375	LINC01265	LINC01265		no	down	-2.70752
1889	chr3	107000000	108000000	0.014946	-0.032321	B to A	chr3	107099323	107101006	LOC101929579	LOC101929579		no	down	-2.75412
1890	chr3	107000000	108000000	0.014946	-0.032321	B to A	chr3	107149777	107182759	LOC101929607	LOC101929607	+	no	up	1.54838	0.264857
1891	chr1	93000000	94000000	0.0663335	0.0659529	stable A	chr1	93544792	93604638	MTF2	MTF2	+	yes	down	-1.31803	1.62126e-08
1892	chr5	38000000	39000000	-0.0759837	0.0771824	A to B	chr5	38845960	38935743	OSMR	OSMR	+	yes	up	1.42355	4.62595e-07
1893	chr5	38000000	39000000	-0.0759837	0.0771824	A to B	chr5	38693315	38845931	OSMR-AS1	OSMR-AS1		yes	down	-3.84089	0.0174235
1894	chr5	38000000	39000000	-0.0759837	0.0771824	A to B	chr5	38938023	39074510	RICTOR	RICTOR		no	up	0.140425	0.613576
1895	chr1	93000000	94000000	0.0663335	0.0659529	stable A	chr1	93297594	93307481	RPL5	RPL5	+	no	up	0.115689	0.458931
1896	chr1	93000000	94000000	0.0663335	0.0659529	stable A	chr1	93306276	93306408	SNORA66	SNORA66	+	no	down	-1.30857	0.32699
1897	chr1	93000000	94000000	0.0663335	0.0659529	stable A	chr1	93302846	93302940	SNORD21	SNORD21	+	yes	down	-4.58028	0.00104654
1898	chr1	93000000	94000000	0.0663335	0.0659529	stable A	chr1	93615299	93646246	TMED5	TMED5		yes	up	2.61483	2.99313e-14
1899	chr1	139000000	140000000	0	0	stable B
1900	chr1	94000000	95000000	0.0394145	0.0730519	stable A	chr1	94458394	94586705	ABCA4	ABCA4		yes	down	-3.50355	0.00110144
1901	chr1	94000000	95000000	0.0394145	0.0730519	stable A	chr1	94883933	94984219	ABCD3	ABCD3	+	no	up	0.489361	0.0163989
1902	chr1	94000000	95000000	0.0394145	0.0730519	stable A	chr1	94634463	94703307	ARHGAP29	ARHGAP29		yes	down	-1.42664	8.16263e-13
1903	chr1	94000000	95000000	0.0394145	0.0730519	stable A	chr1	94027298	94312706	BCAR3	BCAR3		yes	up	1.17341	1.72381e-09
1904	chr1	94000000	95000000	0.0394145	0.0730519	stable A	chr1	94335014	94344762	DNTTIP2	DNTTIP2		no	down	-0.157902	0.466709
1905	chr1	94000000	95000000	0.0394145	0.0730519	stable A	chr1	94994732	95007413	F3	F3		yes	down	-2.16754	1.15644e-08
1906	chr1	94000000	95000000	0.0394145	0.0730519	stable A	chr1	93913688	94020218	FNBP1L	FNBP1L	+	yes	down	-1.90079	2.14639e-23
1907	chr5	52000000	53000000	-0.0820215	0.043805	A to B	chr5	52776264	52782304	FST	FST	+	no	up	0.868447	0.0558837
1908	chr3	115000000	116000000	0.0634702	-0.0572908	B to A	chr3	115342151	115440334	GAP43	GAP43	+	yes	down	-1.83797	0.000254241
1909	chr1	94000000	95000000	0.0394145	0.0730519	stable A	chr1	94350756	94375154	GCLM	GCLM		no	up	0.638972	0.028115
1910	chr5	52000000	53000000	-0.0820215	0.043805	A to B	chr5	52084136	52249485	ITGA1	ITGA1	+	no	down	-0.300801	0.417319
1911	chr5	52000000	53000000	-0.0820215	0.043805	A to B	chr5	52285156	52390609	ITGA2	ITGA2	+	no	down	-0.118977	0.723092
1912	chr1	94000000	95000000	0.0394145	0.0730519	stable A	chr1	94057525	94065587	LOC100129046	LOC100129046	+	no	down	-1.02212	0.560518
1913	chr5	52000000	53000000	-0.0820215	0.043805	A to B	chr5	52405672	52410956	LOC257396	LOC257396	+	yes	up	1.35363	1.6614e-08
1914	chr3	115000000	116000000	0.0634702	-0.0572908	B to A	chr3	115521210	116164385	LSAMP	LSAMP		yes	up	2.33484	1.45484e-12
1915	chr1	94000000	95000000	0.0394145	0.0730519	stable A	chr1	94312388	94312467	MIR760	MIR760	+	no	up	2.11152	0.267927
1916	chr5	52000000	53000000	-0.0820215	0.043805	A to B	chr5	52391509	52405602	MOCS2	MOCS2		no	down	-0.474821	0.0769183
1917	chr5	52000000	53000000	-0.0820215	0.043805	A to B	chr5	52856465	52979171	NDUFS4	NDUFS4	+	no	up	0.813202	9.56116e-07
1918	chr5	52000000	53000000	-0.0820215	0.043805	A to B	chr5	52083774	52098452	PELO	PELO	+	yes	up	1.93461	5.14117e-43
1919	chr1	140000000	141000000	0	0	stable B
1920	chr1	95000000	96000000	0.0529366	0.00838631	stable A	chr1	95448279	95538507	ALG14	ALG14		no	up	0.865148	1.71577e-05
1921	chr5	53000000	54000000	-0.0814392	0.0696579	A to B	chr5	53180614	53606403	ARL15	ARL15		no	up	0.162768	0.629228
1922	chr1	95000000	96000000	0.0529366	0.00838631	stable A	chr1	95362505	95392779	CNN3	CNN3		no	down	-0.316277	0.0566842
1923	chr1	95000000	96000000	0.0529366	0.00838631	stable A	chr1	94994732	95007413	F3	F3		yes	down	-2.16754	1.15644e-08
1924	chr1	95000000	96000000	0.0529366	0.00838631	stable A	chr1	95940293	95944912	FLJ31662	FLJ31662	+	no	up	0.283886
1925	chr5	53000000	54000000	-0.0814392	0.0696579	A to B	chr5	53751431	53752214	HSPB3	HSPB3	+	yes	down	-5.09484	0.00111595
1926	chr1	95000000	96000000	0.0529366	0.00838631	stable A	chr1	95123089	95285837	LINC01057	LINC01057		no	up	0.660716	0.0182102
1927	chr1	95000000	96000000	0.0529366	0.00838631	stable A	chr1	95975672	95981020	LOC100996635	LOC100996635	+	no	down	-3.13605
1928	chr1	95000000	96000000	0.0529366	0.00838631	stable A	chr1	95527152	95533101	LOC101928098	LOC101928098	+	no	down	-0.498063	0.835839
1929	chr1	95000000	96000000	0.0529366	0.00838631	stable A	chr1	95628775	95699538	LOC101928118	LOC101928118		no	down	-0.96522	0.0784367
1930	chr5	53000000	54000000	-0.0814392	0.0696579	A to B	chr5	53955987	54040086	LOC102467080	LOC102467080		no	down	-0.763923
1931	chr1	95000000	96000000	0.0529366	0.00838631	stable A	chr1	95393584	95428826	LOC729970	LOC729970	+	yes	up	1.3082	6.89943e-08
1932	chr3	116000000	117000000	0.0039679	-0.0935052	B to A	chr3	115521210	116164385	LSAMP	LSAMP		yes	up	2.33484	1.45484e-12
1933	chr3	116000000	117000000	0.0039679	-0.0935052	B to A	chr3	116078871	116088932	LSAMP-AS1	LSAMP-AS1	+	no	down	-2.42926
1934	chr1	95000000	96000000	0.0529366	0.00838631	stable A	chr1	95211416	95211456	MIR378G	MIR378G		no	down	-3.72925
1935	chr5	53000000	54000000	-0.0814392	0.0696579	A to B	chr5	53371348	53371413	MIR4459	MIR4459		no	up	0.283886
1936	chr5	53000000	54000000	-0.0814392	0.0696579	A to B	chr5	53247334	53247429	MIR581	MIR581		yes	down	-5.9313	0.00124284
1937	chr1	95000000	96000000	0.0529366	0.00838631	stable A	chr1	95699711	95712781	RWDD3	RWDD3	+	yes	down	-2.99422	3.90217e-09
1938	chr1	95000000	96000000	0.0529366	0.00838631	stable A	chr1	95285898	95360803	SLC44A3	SLC44A3	+	yes	up	1.70788	1.75938e-14
1939	chr5	53000000	54000000	-0.0814392	0.0696579	A to B	chr5	53813589	53842416	SNX18	SNX18	+	yes	up	1.42755	2.75614e-15
1940	chr1	95000000	96000000	0.0529366	0.00838631	stable A	chr1	95558073	95663161	TMEM56	TMEM56	+	no	up	0.419971	0.374568
1941	chr1	95000000	96000000	0.0529366	0.00838631	stable A	chr1	95583479	95710509	TMEM56-RWDD3	TMEM56-RWDD3	+	no	up	0.64786	0.481099
1942	chr1	141000000	142000000	0	0	stable B
1943	chr3	119000000	120000000	0.0579639	-0.00479902	B to A	chr3	119298280	119308792	ADPRH	ADPRH	+	no	up	0.231744	0.33215
1944	chr1	109000000	110000000	0.0672929	0.071893	stable A	chr1	109358520	109400864	AKNAD1	AKNAD1		yes	down	-2.85603	6.1828e-08
1945	chr3	119000000	120000000	0.0579639	-0.00479902	B to A	chr3	119013220	119138323	ARHGAP31	ARHGAP31	+	no	down	-0.422115	0.0738531
1946	chr3	119000000	120000000	0.0579639	-0.00479902	B to A	chr3	119033140	119041607	ARHGAP31-AS1	ARHGAP31-AS1		no	down	-0.0758837	0.948542
1947	chr3	119000000	120000000	0.0579639	-0.00479902	B to A	chr3	118945333	119009513	B4GALT4-AS1	B4GALT4-AS1	+	no	down	-1.63967
1948	chr1	109000000	110000000	0.0672929	0.071893	stable A	chr1	109648573	109656479	C1orf194	C1orf194		yes	down	-3.0602	2.82277e-32
1949	chr5	54000000	55000000	-0.0286302	0.0848286	A to B	chr5	54526981	54529545	CCNO	CCNO		yes	down	-3.13638	3.36036e-37
1950	chr3	119000000	120000000	0.0579639	-0.00479902	B to A	chr3	119243140	119278481	CD80	CD80		no	down	-0.0276365	0.986754
1951	chr5	54000000	55000000	-0.0286302	0.0848286	A to B	chr5	54408799	54469005	CDC20B	CDC20B		no	down	-2.99739
1952	chr1	109000000	110000000	0.0672929	0.071893	stable A	chr1	109792641	109818378	CELSR2	CELSR2	+	no	down	-0.232754	0.464964
1953	chr1	109000000	110000000	0.0672929	0.071893	stable A	chr1	109472130	109506121	CLCC1	CLCC1		yes	up	1.40257	2.02379e-38
1954	chr3	119000000	120000000	0.0579639	-0.00479902	B to A	chr3	119388372	119396243	COX17	COX17		no	down	-0.321786	0.217373
1955	chr5	54000000	55000000	-0.0286302	0.0848286	A to B	chr5	54552073	54603521	DHX29	DHX29		no	up	0.977441	6.52125e-09
1956	chr5	54000000	55000000	-0.0286302	0.0848286	A to B	chr5	54273695	54281414	ESM1	ESM1		no	down	-1.70319	0.0507578
1957	chr1	109000000	110000000	0.0672929	0.071893	stable A	chr1	109102971	109181949	FAM102B	FAM102B	+	yes	up	2.62599	3.49368e-27
1958	chr1	143000000	144000000	-0.0618244	-0.0569829	stable B	chr1	143896525	143913160	FAM72C	FAM72C		no	up	1.75361
1959	chr1	109000000	110000000	0.0672929	0.071893	stable A	chr1	109255556	109285367	FNDC7	FNDC7	+	yes	down	-2.72659	7.00109e-08
1960	chr3	119000000	120000000	0.0579639	-0.00479902	B to A	chr3	119884328	119963142	GPR156	GPR156		yes	up	1.35801	0.000571706
1961	chr1	109000000	110000000	0.0672929	0.071893	stable A	chr1	109419603	109473044	GPSM2	GPSM2	+	yes	up	2.68558	2.32923e-31
1962	chr5	54000000	55000000	-0.0286302	0.0848286	A to B	chr5	54455946	54463129	GPX8	GPX8	+	yes	down	-1.76893	9.84173e-10
1963	chr3	119000000	120000000	0.0579639	-0.00479902	B to A	chr3	119540802	119813264	GSK3B	GSK3B		yes	up	2.21936	1.18518e-49
1964	chr5	54000000	55000000	-0.0286302	0.0848286	A to B	chr5	54398474	54406080	GZMA	GZMA	+	yes	down	-1.57164	3.77627e-05
1965	chr5	54000000	55000000	-0.0286302	0.0848286	A to B	chr5	54320107	54329960	GZMK	GZMK	+	yes	down	-1.55852	8.48753e-06
1966	chr1	109000000	110000000	0.0672929	0.071893	stable A	chr1	109190910	109204148	HENMT1	HENMT1		yes	up	1.85714	1.12887e-27
1967	chr1	109000000	110000000	0.0672929	0.071893	stable A	chr1	109656585	109749403	KIAA1324	KIAA1324	+	no	up	0.806503	8.32687e-11
1968	chr1	143000000	144000000	-0.0618244	-0.0569829	stable B	chr1	143717588	143744519	LINC01138	LINC01138		no	down	-0.395486	0.0960397
1969	chr1	143000000	144000000	-0.0618244	-0.0569829	stable B	chr1	143687127	143717173	LOC100132057	LOC100132057	+	yes	down	-1.13358	0.00162051
1970	chr5	54000000	55000000	-0.0286302	0.0848286	A to B	chr5	53955987	54040086	LOC102467080	LOC102467080		no	down	-0.763923
1971	chr1	143000000	144000000	-0.0618244	-0.0569829	stable B	chr1	143134603	143202239	LOC102723769	LOC102723769		yes	up	2.50818	0.0378931
1972	chr3	119000000	120000000	0.0579639	-0.00479902	B to A	chr3	119421869	119485949	MAATS1	MAATS1	+	yes	down	-1.36926	6.27777e-10
1973	chr5	54000000	55000000	-0.0286302	0.0848286	A to B	chr5	54515425	54523143	MCIDAS	MCIDAS		no	down	-1.20728	0.498057
1974	chr5	54000000	55000000	-0.0286302	0.0848286	A to B	chr5	54804678	54804754	MIR5687	MIR5687		no	down	-1.63967
1975	chr1	109000000	110000000	0.0672929	0.071893	stable A	chr1	109834987	109849663	MYBPHL	MYBPHL		yes	down	-1.66168	0.000119729
1976	chr1	109000000	110000000	0.0672929	0.071893	stable A	chr1	108992904	109013260	NBPF6	NBPF6	+	no	down	-0.994796
1977	chr3	119000000	120000000	0.0579639	-0.00479902	B to A	chr3	119499331	119537332	NR1I2	NR1I2	+	yes	up	1.30024	0.00115137
1978	chr3	119000000	120000000	0.0579639	-0.00479902	B to A	chr3	119316695	119348658	PLA1A	PLA1A	+	yes	down	-1.44737	0.0474748
1979	chr5	54000000	55000000	-0.0286302	0.0848286	A to B	chr5	54720670	54830906	PLPP1	PLPP1		yes	up	1.16284	1.81178e-15
1980	chr3	119000000	120000000	0.0579639	-0.00479902	B to A	chr3	119187785	119213554	POGLUT1	POGLUT1	+	no	down	-0.302615	0.157245
1981	chr3	119000000	120000000	0.0579639	-0.00479902	B to A	chr3	119360899	119379437	POPDC2	POPDC2		yes	down	-2.41765	1.21195e-16
1982	chr1	143000000	144000000	-0.0618244	-0.0569829	stable B	chr1	143767144	143767881	PPIAL4G	PPIAL4G		yes	down	-6.79338	3.97646e-06
1983	chr1	109000000	110000000	0.0672929	0.071893	stable A	chr1	109234932	109244422	PRPF38B	PRPF38B	+	yes	down	-1.27461	1.64673e-14
1984	chr1	109000000	110000000	0.0672929	0.071893	stable A	chr1	109941653	109969108	PSMA5	PSMA5		yes	up	1.34148	3.34102e-15
1985	chr1	109000000	110000000	0.0672929	0.071893	stable A	chr1	109822176	109825790	PSRC1	PSRC1		no	down	-0.13718	0.737124
1986	chr5	54000000	55000000	-0.0286302	0.0848286	A to B	chr5	54824670	54830370	RNF138P1	RNF138P1		no	down	-1.87764	0.051863
1987	chr1	109000000	110000000	0.0672929	0.071893	stable A	chr1	109756515	109780804	SARS	SARS	+	no	up	0.915691	5.25723e-12
1988	chr1	109000000	110000000	0.0672929	0.071893	stable A	chr1	109642815	109643234	SCARNA2	SCARNA2	+	yes	down	-4.46472	0.0103287
1989	chr5	54000000	55000000	-0.0286302	0.0848286	A to B	chr5	54603576	54721409	SKIV2L2	SKIV2L2	+	yes	up	2.55971	1.76836e-38
1990	chr5	54000000	55000000	-0.0286302	0.0848286	A to B	chr5	54921673	55008163	SLC38A9	SLC38A9		no	up	0.0760829	0.739405
1991	chr1	109000000	110000000	0.0672929	0.071893	stable A	chr1	109852188	109940567	SORT1	SORT1		yes	up	1.52146	4.06116e-47
1992	chr1	109000000	110000000	0.0672929	0.071893	stable A	chr1	109399839	109401146	SPATA42	SPATA42	+	no	down	-0.722932	0.734534
1993	chr1	109000000	110000000	0.0672929	0.071893	stable A	chr1	109289285	109352148	STXBP3	STXBP3	+	no	up	0.0552673	0.881493
1994	chr1	109000000	110000000	0.0672929	0.071893	stable A	chr1	109606998	109618624	TAF13	TAF13		yes	up	4.10787	1.08456e-49
1995	chr3	119000000	120000000	0.0579639	-0.00479902	B to A	chr3	119217368	119243125	TIMMDC1	TIMMDC1	+	yes	up	1.11637	8.36772e-12
1996	chr1	109000000	110000000	0.0672929	0.071893	stable A	chr1	109633403	109639554	TMEM167B	TMEM167B	+	yes	up	1.63276	3.0252e-21
1997	chr3	119000000	120000000	0.0579639	-0.00479902	B to A	chr3	119147807	119182529	TMEM39A	TMEM39A		no	down	-0.0221166	0.881605
[truncated: 22,010 more rows]

## Sheet: Table S5
Table S5. KEGG pathway analysis of differentially expressed genes in the A/B compartment switching.
	Gene_set	Term	Overlap	P-value	Adjusted P-value	Old P-value	Old Adjusted P-value	Odds Ratio	Combined Score	Genes
0	KEGG_2021_Human	Glutamatergic synapse	25/114	0.000109083	0.0333793	0	0	2.57491	23.4919	GRIA1;CACNA1A;SLC1A3;GRIK1;SLC1A6;GNAI1;GNGT1;PPP3R1;GRM5;GNG2;GRM6;SLC17A6;DLGAP1;GLUL;GRIA4;KCNJ3;PLA2G4F;PLA2G4D;PLA2G4E;GNG12;GNG11;GNB4;PLCB1;PLCB2;SHANK3
1	KEGG_2021_Human	Legionellosis	15/57	0.000324703	0.0458208	0	0	3.2657	26.232	RAB1A;ITGAM;APAF1;HSPA6;CLK4;HSPD1;PYCARD;EEF1A1;C3;IL6;IL12B;CYCS;TLR5;TLR4;TLR2
2	KEGG_2021_Human	Morphine addiction	20/91	0.000496423	0.0458208	0	0	2.57816	19.6149	GABRB3;GABRB2;GABRP;KCNJ5;GABBR1;SLC32A1;PDE1C;PDE1B;PDE1A;CACNA1A;GNG12;GABRG3;GNG11;GNAI1;GNGT1;GNG2;GNB4;PDE3A;DRD1;KCNJ3
3	KEGG_2021_Human	Phospholipase D signaling pathway	28/148	0.000598965	0.0458208	0	0	2.13847	15.8681	SHC4;RALB;DGKB;PIK3R6;GRM5;GRM6;AKT2;PIP5K1B;PDGFRA;MAP2K1;PLA2G4F;FCER1G;PLA2G4D;SYK;PLA2G4E;EGF;GAB1;AVPR1A;DNM3;PIK3CA;LPAR6;KIT;KRAS;PLPP3;PLCB1;PLCB2;PLPP1;RAPGEF4
4	KEGG_2021_Human	Cholinergic synapse	22/113	0.00149981	0.0665655	0	0	2.21248	14.3864	CHRM3;CHRNB4;MAP2K1;CHRNA3;CHRNA7;CACNA1A;GNG12;GNG11;PIK3R6;GNAI1;GNGT1;GNG2;PIK3CA;CREB3L4;AKT2;GNB4;KCNQ5;KRAS;PLCB1;PLCB2;CREB5;KCNJ3
5	KEGG_2021_Human	Serotonergic synapse	22/113	0.00149981	0.0665655	0	0	2.21248	14.3864	GABRB3;GABRB2;KCNJ5;MAP2K1;PLA2G4F;PLA2G4D;PLA2G4E;CACNA1A;CYP2C19;GNG12;CYP2C18;GNG11;GNAI1;GNGT1;CYP2C8;HTR7;GNG2;GNB4;KRAS;PLCB1;PLCB2;KCNJ3
6	KEGG_2021_Human	PI3K-Akt signaling pathway	53/354	0.00152274	0.0665655	0	0	1.61814	10.4973	GSK3B;CRTC2;FLT4;TNC;LAMC2;LAMC1;GNGT1;FGF7;CCND2;CCND1;FGF9;CREB3L4;TNN;PPP2R5E;AKT2;KDR;TNR;ITGB7;PDGFRA;MAP2K1;SYK;OSMR;PIK3CA;KIT;ITGA8;SGK1;TLR4;TLR2;CREB5;LAMA5;PRKAA2;LAMA1;EFNA5;THBS2;PIK3R6;RELN;GNG2;NTF3;PCK1;EIF4B;BDNF;EGF;GNG12;GNG11;FGF17;NR4A1;IL6;LPAR6;FGF18;COL9A1;GNB4;KRAS;FGFR2
7	KEGG_2021_Human	Ras signaling pathway	37/232	0.00249944	0.0956035	0	0	1.73971	10.4238	SHC4;RALB;FLT4;EFNA5;RASAL3;ETS1;RASGRP1;ETS2;GNGT1;FGF7;HTR7;GNG2;FGF9;AKT2;NTF3;KDR;PAK6;PDGFRA;MAP2K1;PLA2G4F;PLA2G4D;BDNF;PLA2G4E;EGF;GAB1;GNG12;GNG11;FGF17;TIAM1;PIK3CA;KIT;FGF18;GNB4;KRAS;EXOC2;FGFR2;PLA1A
8	KEGG_2021_Human	Nicotine addiction	10/40	0.00468705	0.15936	0	0	3.04228	16.3156	GABRB3;GRIA1;GABRB2;GABRP;SLC32A1;CHRNA7;CACNA1A;SLC17A6;GABRG3;GRIA4
9	KEGG_2021_Human	Glycerophospholipid metabolism	18/98	0.00725409	0.221975	0	0	2.05618	10.1291	CDS1;PLA2G4F;PLA2G4D;DGKB;PLA2G4E;LPCAT1;TAZ;CRLS1;ETNPPL;LPCAT4;LPCAT3;GPAT2;PLPP3;LPIN2;PLPP1;LPIN3;PLA1A;CDS2
10	KEGG_2021_Human	Apelin signaling pathway	23/137	0.00818343	0.227648	0	0	1.84495	8.86617	SMAD2;MAP2K1;SMAD4;SMAD3;PRKAA2;GNG12;GNG11;SLC8A1;PIK3R6;RYR3;GNAI1;KLF2;GNGT1;GNG2;CCND1;AKT2;GNB4;PIK3C3;KRAS;PLIN1;PLCB1;PPARGC1A;PLCB2
11	KEGG_2021_Human	TGF-beta signaling pathway	17/94	0.0103843	0.252092	0	0	2.01691	9.21218	TGIF1;SMAD2;SMAD4;SMAD3;AMHR2;INHBB;LTBP1;SMAD5;DCN;THSD4;BMP6;GREM1;GREM2;BMP2;ID2;ID4;BMPR1B
12	KEGG_2021_Human	Retrograde endocannabinoid signaling	24/148	0.0107098	0.252092	0	0	1.76983	8.02898	GRIA1;GABRB3;GABRB2;GABRP;KCNJ5;NDUFB7;SLC32A1;NDUFB5;CACNA1A;NDUFB1;GNG12;GABRG3;GNG11;GNAI1;GNGT1;RIMS1;GRM5;GNG2;GNB4;SLC17A6;PLCB1;PLCB2;GRIA4;KCNJ3
13	KEGG_2021_Human	GABAergic synapse	16/89	0.0133805	0.292459	0	0	2.00171	8.63532	GABRB3;GABRB2;GABRP;GABBR1;SLC32A1;PLCL1;CACNA1A;GAD2;GNG12;GABRG3;GNG11;GNAI1;GNGT1;GNG2;GNB4;GLUL
14	KEGG_2021_Human	Focal adhesion	30/201	0.014993	0.295608	0	0	1.60493	6.74101	SHC4;GSK3B;LAMA5;LAMA1;FLT4;TNC;LAMC2;LAMC1;THBS2;MYL12A;MYL12B;RELN;CCND2;CCND1;TNN;AKT2;KDR;CAPN2;PAK6;TNR;PIP5K1B;ITGB7;PDGFRA;MAP2K1;PPP1R12A;EGF;VAV1;PIK3CA;COL9A1;ITGA8
15	KEGG_2021_Human	Regulation of actin cytoskeleton	32/218	0.0154566	0.295608	0	0	1.57416	6.56381	CYFIP2;NCKAP1;CHRM3;ITGAM;CXCR4;IQGAP2;MYL12A;MYL12B;FGF7;FGF9;ITGAX;PAK6;PIP5K1B;ITGB7;PDGFRA;ACTR2;MAP2K1;PPP1R12A;EGF;ARPC5;GNG12;VAV1;FGF17;TIAM1;PIKFYVE;DIAPH3;PIK3CA;FGF18;ITGA8;ARHGEF1;KRAS;FGFR2
16	KEGG_2021_Human	Platelet activation	20/124	0.0196742	0.307685	0	0	1.75685	6.90171	PLA2G4F;FCER1G;PPP1R12A;PLA2G4D;SYK;PLA2G4E;RASGRP1;MYL12A;PIK3R6;GNAI1;MYL12B;FCGR2A;PIK3CA;AKT2;BTK;ARHGEF1;LCP2;PLCB1;PLCB2;F2RL3
17	KEGG_2021_Human	Dopaminergic synapse	21/132	0.0197822	0.307685	0	0	1.72857	6.78114	GRIA1;GSK3B;KCNJ5;CACNA1A;GNG12;GNG11;GNAI1;GNGT1;GNG2;CREB3L4;PPP2R5E;AKT2;GNB4;DRD1;PLCB1;PLCB2;SCN1A;DRD5;GRIA4;CREB5;KCNJ3
18	KEGG_2021_Human	Chemical carcinogenesis	34/239	0.0198916	0.307685	0	0	1.51747	5.94463	RB1;CHRNA3;CHRNA7;CACNA1A;AHR;CYP2C19;CYP2C18;DLL1;GNAI1;DLL4;FGF7;HPGDS;CCND1;FGF9;CREB3L4;AKT2;RPS6KA2;RXRG;PAQR8;CHRNB4;MAP2K1;GSTO2;EGF;EPHX1;EPHX3;ESR1;FGF17;CYP2C8;KLF5;PIK3CA;FGF18;MIR141;KRAS;CREB5
19	KEGG_2021_Human	Sphingolipid metabolism	10/49	0.0201101	0.307685	0	0	2.33904	9.13755	CERS3;ACER2;ARSA;SPTLC1;CERS6;SPTLC2;SPTLC3;PLPP3;GLA;PLPP1
20	KEGG_2021_Human	Melanoma	13/72	0.0234571	0.341803	0	0	2.01082	7.54576	RB1;PDGFRA;MAP2K1;EGF;MITF;FGF17;FGF7;CCND1;FGF9;PIK3CA;AKT2;FGF18;KRAS
21	KEGG_2021_Human	Neuroactive ligand-receptor interaction	45/341	0.0285225	0.396722	0	0	1.39172	4.95044	GABRB3;GRIA1;GLP1R;GABRB2;CHRM3;ADCYAP1R1;CHRNA3;CHRNA5;CHRNA7;GRIK1;C3;GRM5;HTR7;GLRA3;CALCR;HRH3;GRM6;GALR1;C3AR1;LEPR;PRLHR;DRD1;GPR156;PTGDR;DRD5;GRIA4;GABRP;GHSR;GABBR1;CHRNB4;NPY5R;NPFF;FSHB;GZMA;NPY1R;AVPR1A;GABRG3;TSHR;GLRB;LPAR6;GNRH1;NMUR2;RLN3;F2RL2;F2RL3
22	KEGG_2021_Human	Fc epsilon RI signaling pathway	12/68	0.0337666	0.449242	0	0	1.95491	6.62378	MAP2K1;PLA2G4F;FCER1G;PLA2G4D;SYK;PIK3CA;PLA2G4E;AKT2;BTK;LCP2;KRAS;VAV1
23	KEGG_2021_Human	Synaptic vesicle cycle	13/78	0.0421431	0.503385	0	0	1.82459	5.77791	SNAP25;UNC13C;SLC32A1;SYT1;CACNA1A;SLC1A3;SLC1A6;CPLX3;DNM3;RIMS1;ATP6V1B2;SLC17A6;VAMP2
24	KEGG_2021_Human	Insulin secretion	14/86	0.0427162	0.503385	0	0	1.77412	5.59411	GLP1R;CHRM3;SNAP25;ADCYAP1R1;ATP1B1;CREB3L4;KCNMB1;KCNMB2;KCNMB4;PLCB1;PLCB2;VAMP2;CREB5;RAPGEF4
25	KEGG_2021_Human	Amino sugar and nucleotide sugar metabolism	9/48	0.0437757	0.503385	0	0	2.10407	6.58296	CYB5R2;GPI;NANP;CHIA;UXS1;GNPNAT1;PGM2;NPL;PGM1
26	KEGG_2021_Human	Ether lipid metabolism	9/49	0.0491004	0.503385	0	0	2.05136	6.18256	PLA2G4F;PLA2G4D;PLA2G4E;LPCAT4;LPCAT1;ENPP2;PLPP3;PAFAH1B3;PLPP1
27	KEGG_2021_Human	Pantothenate and CoA biosynthesis	45067	0.0502866	0.503385	0	0	2.84713	8.51298	PANK3;VNN1;VNN2;PANK1;BCAT1
28	KEGG_2021_Human	ECM-receptor interaction	14/88	0.0504167	0.503385	0	0	1.72598	5.15625	LAMA5;LAMA1;TNC;LAMC2;LAMC1;THBS2;RELN;SV2C;FRAS1;TNN;ITGA8;COL9A1;TNR;ITGB7
29	KEGG_2021_Human	Lipid and atherosclerosis	29/215	0.0537033	0.503385	0	0	1.42439	4.16532	GSK3B;NCF2;HSPD1;PYCARD;PPP3R1;IRAK1;CASP6;AKT2;IL12B;APOB;RXRG;MAP3K5;APAF1;HSPA6;POU2F2;VAV1;CYP2C8;IL6;PIK3CA;CYCS;ARHGEF1;TAB2;KRAS;PLCB1;ATF6;PLCB2;TLR4;NOX1;TLR2
30	KEGG_2021_Human	Circadian entrainment	15/97	0.0542866	0.503385	0	0	1.66895	4.86245	GRIA1;KCNJ5;ADCYAP1R1;GNG12;GNG11;RYR3;GNAI1;GNGT1;PER1;GNG2;GNB4;PLCB1;PLCB2;GRIA4;KCNJ3
31	KEGG_2021_Human	Fc gamma R-mediated phagocytosis	15/97	0.0542866	0.503385	0	0	1.66895	4.86245	ACTR2;MAP2K1;PLA2G4F;PLA2G4D;SYK;PLA2G4E;ARPC5;VAV1;FCGR2A;PIK3CA;AKT2;PIP5K1B;PLPP3;FCGR2B;PLPP1
32	KEGG_2021_Human	Prostate cancer	15/97	0.0542866	0.503385	0	0	1.66895	4.86245	RB1;PDGFRA;GSK3B;MAP2K1;EGF;CCND1;SPINT1;PIK3CA;CREB3L4;AKT2;KRAS;ERG;FGFR2;NKX3-1;CREB5
33	KEGG_2021_Human	Long-term depression	10/60	0.069137	0.601177	0	0	1.82334	4.87135	GRIA1;MAP2K1;PLA2G4F;PLA2G4D;PLA2G4E;CACNA1A;KRAS;PLCB1;PLCB2;GNAI1
34	KEGG_2021_Human	Signaling pathways regulating pluripotency of stem cells	20/143	0.0718955	0.601177	0	0	1.4839	3.90642	SMAD2;GSK3B;MAP2K1;SMAD4;ZFHX3;SMAD3;PCGF5;INHBB;PAX6;SMAD5;TBX3;PIK3CA;AKT2;KAT6A;ID2;ID4;KRAS;IL6ST;BMPR1B;FGFR2
35	KEGG_2021_Human	Calcium signaling pathway	31/240	0.0755981	0.601177	0	0	1.3547	3.49829	CHRM3;PDE1C;PDE1B;PDE1A;CHRNA7;FLT4;CXCR4;CACNA1A;RYR3;SLC8A1;PPP3R1;FGF7;GRM5;HTR7;FGF9;KDR;DRD1;DRD5;PDGFRA;EGF;ATP2B3;AVPR1A;TRDN;FGF17;GDNF;ITPKA;FGF18;PLCB1;PLCB2;FGFR2;CAMK1G
36	KEGG_2021_Human	Leishmaniasis	12/77	0.0756228	0.601177	0	0	1.68338	4.3465	EEF1A1;C3;ITGAM;FCGR2A;IRAK1;NCF2;IL12B;PTPN6;TAB2;TLR4;FCGR2C;TLR2
37	KEGG_2021_Human	Osteoclast differentiation	18/127	0.0763076	0.601177	0	0	1.50668	3.87666	MAP2K1;SYK;NCF2;MITF;TNFRSF11B;PPP3R1;TYROBP;CALCR;FCGR2A;PIK3CA;AKT2;BTK;BLNK;TAB2;LCP2;FCGR2B;FCGR2C;NOX1
38	KEGG_2021_Human	Sphingolipid signaling pathway	17/119	0.0785034	0.601177	0	0	1.52045	3.86896	CERS3;MAP2K1;CERS6;FCER1G;GNAI1;ACER2;SPTLC1;SPTLC2;PIK3CA;PPP2R5E;SPTLC3;AKT2;KRAS;PLCB1;PLCB2;MAP3K5;NSMAF
39	KEGG_2021_Human	Nitrogen metabolism	45033	0.0802739	0.601177	0	0	2.80238	7.06847	CA12;CPS1;CA8;GLUL
40	KEGG_2021_Human	Colorectal cancer	13/86	0.0805499	0.601177	0	0	1.62391	4.09044	SMAD2;GSK3B;MAP2K1;SMAD4;RALB;SMAD3;DCC;EGF;CCND1;PIK3CA;AKT2;CYCS;KRAS
41	KEGG_2021_Human	Yersinia infection	19/137	0.0830846	0.60533	0	0	1.4691	3.65496	GSK3B;ACTR2;MAP2K1;ARPC5;VAV1;PYCARD;IL6;FCGR2A;IRAK1;PIK3CA;AKT2;RPS6KA2;ELMO1;PIP5K1B;TAB2;ARHGEF1;LCP2;TLR4;SKAP2
42	KEGG_2021_Human	Breast cancer	20/147	0.0895748	0.633605	0	0	1.43684	3.46663	RB1;SHC4;GSK3B;MAP2K1;EGF;FLT4;ESR1;DLL1;FGF17;DLL4;FGF7;CCND1;FGF9;HEY1;PIK3CA;AKT2;FGF18;KIT;HES1;KRAS
43	KEGG_2021_Human	Rap1 signaling pathway	27/210	0.0959883	0.633605	0	0	1.34675	3.15614	ITGAM;RALB;FLT4;EFNA5;GNAI1;FGF7;FGF9;AKT2;KDR;PDGFRA;MAP2K1;EGF;MAGI3;VAV1;FGF17;TIAM1;PIK3CA;PRKD3;KIT;FGF18;LCP2;KRAS;PLCB1;PLCB2;FGFR2;RAPGEF4;F2RL3
44	KEGG_2021_Human	Valine, leucine and isoleucine degradation	8/48	0.0976224	0.633605	0	0	1.8225	4.24033	BCKDHA;HIBADH;OXCT1;BCKDHB;PCCB;BCAT1;ACAT1;ALDH9A1
45	KEGG_2021_Human	GnRH secretion	10/64	0.0976458	0.633605	0	0	1.6879	3.92675	KCNJ5;MAP2K1;GABBR1;PIK3CA;AKT2;GNRH1;KRAS;PLCB1;PLCB2;KCNJ3
46	KEGG_2021_Human	Kaposi sarcoma-associated herpesvirus infection	25/193	0.0993188	0.633605	0	0	1.35808	3.13637	RB1;CD86;GSK3B;PIK3R6;C3;GNGT1;PPP3R1;GNG2;CCND1;AKT2;MAP2K1;SYK;EIF2AK2;GNG12;HLA-G;GNG11;RCAN1;IL6;PIK3CA;GNB4;CYCS;PIK3C3;KRAS;IL6ST;TLR3
47	KEGG_2021_Human	Gastric cancer	20/149	0.0993891	0.633605	0	0	1.4144	3.26545	RB1;SHC4;SMAD2;GSK3B;MAP2K1;SMAD4;SMAD3;EGF;GAB1;FGF17;FGF7;SHH;CCND1;FGF9;PIK3CA;AKT2;FGF18;KRAS;RXRG;FGFR2
48	KEGG_2021_Human	B cell receptor signaling pathway	12/81	0.101768	0.635529	0	0	1.58544	3.62284	GSK3B;MAP2K1;PPP3R1;SYK;PIK3CA;AKT2;BLNK;BTK;KRAS;PTPN6;FCGR2B;VAV1
49	KEGG_2021_Human	Salmonella infection	31/249	0.108726	0.665401	0	0	1.29812	2.88044	CYFIP2;NCKAP1;GCC2;FBXO22;MYL12A;MYL12B;STX10;PYCARD;IRAK1;CASP5;AKT2;MYO6;VPS18;ACTR2;MAP2K1;ARPC5;TUBB4A;DYNC1LI2;SNX18;IL6;PIK3CA;RHOJ;ELMO1;CYCS;TAB2;PIK3C3;EXOC5;TLR5;TLR4;EXOC2;TLR2
50	KEGG_2021_Human	Spinocerebellar ataxia	19/143	0.114189	0.673043	0	0	1.39754	3.03252	GRIA1;BEAN1;ADRM1;CACNA1A;RORA;OMA1;SLC1A6;DAB1;RELN;OPA1;PIK3CA;AKT2;TBPL1;CYCS;PIK3C3;NRBF2;PLCB1;PLCB2;MAP3K5
51	KEGG_2021_Human	Propanoate metabolism	6/34	0.114373	0.673043	0	0	1.95201	4.23251	BCKDHA;ACSS3;SUCLA2;BCKDHB;PCCB;ACAT1
52	KEGG_2021_Human	Biosynthesis of unsaturated fatty acids	45073	0.122669	0.677365	0	0	2.06995	4.34331	ELOVL4;TECR;ELOVL6;HSD17B12;HACD3
53	KEGG_2021_Human	Fatty acid elongation	45073	0.122669	0.677365	0	0	2.06995	4.34331	ELOVL4;TECR;ELOVL6;HSD17B12;HACD3
54	KEGG_2021_Human	cAMP signaling pathway	27/216	0.122892	0.677365	0	0	1.30355	2.73283	GRIA1;GLP1R;ADCYAP1R1;NPR1;GNAI1;CREB3L4;AKT2;DRD1;DRD5;GRIA4;GHSR;GABBR1;MAP2K1;PPP1R12A;BDNF;FSHB;NPY1R;ATP2B3;ATP1B1;VAV1;TSHR;TIAM1;PIK3CA;PDE3A;RAPGEF4;CNGB1;CREB5
55	KEGG_2021_Human	VEGF signaling pathway	9/59	0.125555	0.677365	0	0	1.64017	3.40337	MAP2K1;PLA2G4F;PPP3R1;PLA2G4D;PIK3CA;PLA2G4E;AKT2;KDR;KRAS
56	KEGG_2021_Human	Oxytocin signaling pathway	20/154	0.126799	0.677365	0	0	1.36125	2.81118	KCNJ5;MAP2K1;PLA2G4F;PPP1R12A;PRKAA2;PLA2G4D;NPR1;PLA2G4E;PIK3R6;RYR3;GNAI1;RCAN1;PPP3R1;CCND1;KRAS;PLCB1;PLCB2;MAP2K5;CAMK1G;KCNJ3
57	KEGG_2021_Human	Pancreatic cancer	11/76	0.12839	0.677365	0	0	1.54232	3.1659	RB1;SMAD2;MAP2K1;SMAD4;RALB;SMAD3;CCND1;PIK3CA;EGF;AKT2;KRAS
58	KEGG_2021_Human	Complement and coagulation cascades	12/85	0.132675	0.68811	0	0	1.49824	3.02622	C3;ITGAM;C1S;C1R;CFI;C3AR1;ITGAX;KLKB1;F2RL2;SERPINA5;F5;F2RL3
59	KEGG_2021_Human	Relaxin signaling pathway	17/129	0.136599	0.696653	0	0	1.38392	2.75499	SHC4;SMAD2;MAP2K1;GNG12;GNG11;GNAI1;GNGT1;GNG2;PIK3CA;CREB3L4;AKT2;GNB4;RLN3;KRAS;PLCB1;PLCB2;CREB5
60	KEGG_2021_Human	Renin secretion	10/69	0.141622	0.71043	0	0	1.54443	3.01873	ADCYAP1R1;PPP3R1;PDE1C;NPR1;PDE1B;PDE1A;PDE3A;PLCB1;PLCB2;GNAI1
61	KEGG_2021_Human	Measles	18/139	0.144323	0.712303	0	0	1.35635	2.62549	GSK3B;APAF1;HSPA6;EIF2AK2;TNFAIP3;EIF2AK4;IL6;CCND2;CCND1;IRAK1;PIK3CA;AKT2;IL12B;CYCS;TAB2;FCGR2B;TLR4;TLR2
62	KEGG_2021_Human	Linoleic acid metabolism	45075	0.153829	0.74717	0	0	1.89725	3.55148	PLA2G4F;CYP2C8;PLA2G4D;PLA2G4E;CYP2C19
63	KEGG_2021_Human	Gap junction	12/88	0.158871	0.759603	0	0	1.43885	2.64701	GJD2;PDGFRA;GRM5;MAP2K1;EGF;KRAS;DRD1;PLCB1;PLCB2;TUBB4A;GNAI1;MAP2K5
64	KEGG_2021_Human	Choline metabolism in cancer	13/98	0.170103	0.793323	0	0	1.39372	2.46878	PDGFRA;MAP2K1;PLA2G4F;PLA2G4D;DGKB;PLA2G4E;EGF;PIK3CA;AKT2;PIP5K1B;KRAS;PLPP3;PLPP1
65	KEGG_2021_Human	Human cytomegalovirus infection	27/225	0.171109	0.793323	0	0	1.24367	2.19565	RB1;GSK3B;CXCR4;GNAI1;GNGT1;AKAP13;PPP3R1;GNG2;CCND1;CREB3L4;AKT2;B2M;PDGFRA;MAP2K1;GNG12;HLA-G;GNG11;IL6;PIK3CA;TRAF5;GNB4;CYCS;ARHGEF1;KRAS;PLCB1;PLCB2;CREB5
66	KEGG_2021_Human	Hepatitis B	20/162	0.179022	0.817622	0	0	1.28398	2.20877	RB1;MAP2K1;EGR2;SMAD4;SMAD3;APAF1;ATP6AP1;IL6;CASP12;IRAK1;PIK3CA;CREB3L4;AKT2;CYCS;TAB2;KRAS;TLR4;TLR3;CREB5;TLR2
67	KEGG_2021_Human	Riboflavin metabolism	44965	0.184049	0.828222	0	0	3.03402	5.13524	BLVRB;ACP1
68	KEGG_2021_Human	Axon guidance	22/182	0.190873	0.830051	0	0	1.2535	2.07599	SEMA5A;EPHA4;GSK3B;SEMA7A;DCC;CXCR4;UNC5D;EFNA5;L1CAM;MYL12A;GNAI1;MYL12B;ROBO1;PPP3R1;SHH;PIK3CA;DPYSL2;PAK6;KRAS;BMPR1B;EPHB1;NCK1
69	KEGG_2021_Human	Cortisol synthesis and secretion	9/65	0.190977	0.830051	0	0	1.46395	2.42372	NR4A1;NCEH1;CREB3L4;CYP11A1;KCNA4;PLCB1;PLCB2;PBX1;CREB5
70	KEGG_2021_Human	MAPK signaling pathway	34/294	0.192594	0.830051	0	0	1.19277	1.96471	FLT4;CACNA1A;EFNA5;RASGRP1;PPP3R1;FGF7;FGF9;IRAK1;AKT2;RPS6KA2;NTF3;KDR;MAP3K4;MAP2K5;MAP3K5;PDGFRA;DUSP2;MAP2K1;PLA2G4F;PLA2G4D;BDNF;PLA2G4E;EGF;HSPA6;MAPK8IP2;GNG12;FGF17;NR4A1;KIT;FGF18;TAB2;KRAS;FGFR2;MAP3K12
71	KEGG_2021_Human	Small cell lung cancer	12/92	0.197522	0.834325	0	0	1.36661	2.21651	RB1;LAMA5;CCND1;APAF1;PIK3CA;LAMA1;AKT2;TRAF5;CYCS;LAMC2;LAMC1;RXRG
72	KEGG_2021_Human	Cellular senescence	19/156	0.202576	0.834325	0	0	1.26401	2.01817	RB1;SMAD2;MAP2K1;SMAD3;LIN37;HIPK1;ETS1;HLA-G;CCNB2;PPP3R1;IL6;CCND2;CCND1;PIK3CA;AKT2;CAPN2;TRPM7;KRAS;NBN
73	KEGG_2021_Human	Glioma	10/75	0.205592	0.834325	0	0	1.4014	2.21682	RB1;SHC4;PDGFRA;MAP2K1;CCND1;PIK3CA;EGF;AKT2;KRAS;CAMK1G
74	KEGG_2021_Human	Amoebiasis	13/102	0.207964	0.834325	0	0	1.33079	2.08986	LAMA5;ITGAM;LAMA1;LAMC2;SERPINB9;LAMC1;IL6;PIK3CA;IL12B;PLCB1;PLCB2;TLR4;TLR2
75	KEGG_2021_Human	Long-term potentiation	9/67	0.215548	0.834325	0	0	1.41331	2.16883	GRIA1;GRM5;MAP2K1;PPP3R1;PPP1R1A;RPS6KA2;KRAS;PLCB1;PLCB2
76	KEGG_2021_Human	Bladder cancer	6/41	0.216188	0.834325	0	0	1.561	2.39084	RB1;MAP2K1;CCND1;EGF;DAPK2;KRAS
77	KEGG_2021_Human	Toxoplasmosis	14/112	0.217266	0.834325	0	0	1.30155	1.98698	LAMA5;LAMA1;HSPA6;LAMC2;LAMC1;PIK3R6;GNAI1;IRAK1;AKT2;IL12B;CYCS;TAB2;TLR4;TLR2
78	KEGG_2021_Human	Pertussis	10/76	0.217289	0.834325	0	0	1.38009	2.10674	PYCARD;C3;IL6;ITGAM;C1S;IRAK1;C1R;IL12B;TLR4;GNAI1
79	KEGG_2021_Human	ErbB signaling pathway	11/85	0.218124	0.834325	0	0	1.35406	2.06182	SHC4;GSK3B;MAP2K1;PIK3CA;EGF;AKT2;GAB1;PAK6;NRG1;KRAS;NCK1
80	KEGG_2021_Human	Pathways in cancer	58/531	0.232362	0.87781	0	0	1.11883	1.63289	RB1;GSK3B;FLT4;LAMC2;LAMC1;ETS1;GNGT1;SHH;FGF7;CCND2;HEY1;FGF9;CCND1;AKT2;IL12B;NKX3-1;PDGFRA;MAP2K1;GSTO2;APAF1;DCC;DAPK2;MITF;PIK3CA;TRAF5;KIT;ARHGEF1;PLCB1;IL6ST;PLCB2;LAMA5;RALB;LAMA1;CXCR4;RASGRP1;DLL1;GNAI1;DLL4;GNG2;HES1;RXRG;SMAD2;SMAD4;SMAD3;EGF;GNG12;GNG11;ESR1;FGF17;BMP2;IL6;LPAR6;FGF18;GNB4;CYCS;KRAS;FGFR2;F2RL3
81	KEGG_2021_Human	Tuberculosis	21/180	0.245819	0.895217	0	0	1.2035	1.68871	ITGAM;FCER1G;APAF1;ATP6AP1;SYK;HSPD1;C3;PPP3R1;IL6;FCGR2A;IRAK1;AKT2;ITGAX;IL12B;CYCS;PIK3C3;CLEC4E;FCGR2B;TLR4;FCGR2C;TLR2
82	KEGG_2021_Human	Parathyroid hormone synthesis, secretion and action	13/106	0.249146	0.895217	0	0	1.27326	1.76948	CASR;MAP2K1;GNAI1;PTHLH;AKAP13;CYP24A1;MMP16;CREB3L4;ARHGEF1;PLCB1;PLCB2;RXRG;CREB5
83	KEGG_2021_Human	Phosphatidylinositol signaling system	12/97	0.251042	0.895217	0	0	1.28586	1.77723	CDS1;PIKFYVE;INPP5F;PIK3CA;DGKB;IMPA2;ITPKA;PIP5K1B;PIK3C3;PLCB1;PLCB2;CDS2
84	KEGG_2021_Human	Glycerolipid metabolism	8/61	0.25436	0.895217	0	0	1.37448	1.88167	DGKB;GPAT2;PLPP3;GLA;LPIN2;PLPP1;LPIN3;ALDH9A1
85	KEGG_2021_Human	Central carbon metabolism in cancer	9/70	0.254523	0.895217	0	0	1.34358	1.83851	PDGFRA;MAP2K1;TIGAR;PIK3CA;AKT2;KIT;KRAS;FGFR2;PDK1
86	KEGG_2021_Human	Prolactin signaling pathway	9/70	0.254523	0.895217	0	0	1.34358	1.83851	SHC4;GSK3B;MAP2K1;CCND2;CCND1;PIK3CA;AKT2;KRAS;ESR1
87	KEGG_2021_Human	Synthesis and degradation of ketone bodies	44967	0.260211	0.89998	0	0	2.27527	3.0631	OXCT1;ACAT1
88	KEGG_2021_Human	Aldosterone synthesis and secretion	12/98	0.262336	0.89998	0	0	1.27084	1.70054	NR4A1;KCNJ5;CREB3L4;PRKD3;NPR1;CYP11A1;ATP2B3;ATP1B1;PLCB1;PLCB2;CAMK1G;CREB5
89	KEGG_2021_Human	Endocrine and other factor-regulated calcium reabsorption	7/53	0.268697	0.89998	0	0	1.38552	1.82081	DNM3;ATP2B3;ATP1B1;PLCB1;PLCB2;ESR1;SLC8A1
90	KEGG_2021_Human	Insulin resistance	13/108	0.270798	0.89998	0	0	1.24632	1.62817	GSK3B;PTPN1;CRTC2;PRKAA2;IL6;PIK3CA;CREB3L4;AKT2;RPS6KA2;SLC27A3;PCK1;PPARGC1A;CREB5
91	KEGG_2021_Human	Epstein-Barr virus infection	23/202	0.270913	0.89998	0	0	1.17073	1.52892	RB1;SYK;APAF1;ADRM1;EIF2AK2;TNFAIP3;HLA-G;SAP30;IL6;CCND2;CCND1;IRAK1;PIK3CA;AKT2;TRAF5;BTK;BLNK;CYCS;TAB2;HES1;VIM;B2M;TLR2
92	KEGG_2021_Human	Estrogen signaling pathway	16/137	0.280948	0.89998	0	0	1.20442	1.52911	SHC4;KCNJ5;MAP2K1;GABBR1;HSPA6;ESR1;GNAI1;KRT18;PIK3CA;CREB3L4;AKT2;KRAS;PLCB1;PLCB2;CREB5;KCNJ3
93	KEGG_2021_Human	Neurotrophin signaling pathway	14/119	0.288954	0.89998	0	0	1.2143	1.50754	SHC4;GSK3B;MAP2K1;BDNF;KIDINS220;GAB1;IRAK1;PIK3CA;AKT2;RPS6KA2;NTF3;KRAS;MAP2K5;MAP3K5
94	KEGG_2021_Human	Proteoglycans in cancer	23/205	0.295212	0.89998	0	0	1.15124	1.40458	SMAD2;MAP2K1;PPP1R12A;HPSE2;LUM;GAB1;ESR1;VAV1;DCN;TIAM1;SHH;CCND1;PIK3CA;AKT2;KDR;IL12B;HCLS1;ARHGEF1;KRAS;PTPN6;TLR4;EIF4B;TLR2
95	KEGG_2021_Human	Inositol phosphate metabolism	9/73	0.295559	0.89998	0	0	1.28039	1.56064	PIKFYVE;PIK3CA;INPP5F;IMPA2;ITPKA;PIK3C3;PIP5K1B;PLCB1;PLCB2
96	KEGG_2021_Human	cGMP-PKG signaling pathway	19/167	0.296447	0.89998	0	0	1.16934	1.42179	MAP2K1;PPP1R12A;NPR1;ATP2B3;ATP1B1;SLC8A1;PIK3R6;GNAI1;PPP3R1;CREB3L4;AKT2;KCNMB1;KCNMB2;PDE3A;KCNMB4;PLCB1;PLCB2;CNGB1;CREB5
97	KEGG_2021_Human	Taurine and hypotaurine metabolism	44968	0.298593	0.89998	0	0	2.02235	2.44436	GAD2;CSAD
98	KEGG_2021_Human	Regulation of lipolysis in adipocytes	7/55	0.300851	0.89998	0	0	1.32764	1.59469	PIK3CA;NPR1;AKT2;NPY1R;PLIN1;GNAI1;TSHR
99	KEGG_2021_Human	Human papillomavirus infection	36/331	0.301039	0.89998	0	0	1.11205	1.33503	RB1;GSK3B;LAMA5;LAMA1;TNC;UBE3A;LAMC2;LAMC1;THBS2;RELN;CCND2;HEY1;CCND1;CREB3L4;TNN;PPP2R5E;AKT2;TNR;ITGB7;HES1;HES7;MAP2K1;ATP6AP1;EGF;EIF2AK2;HLA-G;DLG2;PIK3CA;COL9A1;ATP6V1B2;ITGA8;TBPL1;KRAS;TLR3;CRB3;CREB5
100	KEGG_2021_Human	Aldosterone-regulated sodium reabsorption	5/37	0.302278	0.89998	0	0	1.4223	1.70166	PIK3CA;KRAS;ATP1B1;SGK1;KCNJ1
101	KEGG_2021_Human	Pathogenic Escherichia coli infection	22/197	0.308398	0.89998	0	0	1.1451	1.34705	CYFIP2;NCKAP1;ACTR2;RAB1A;SEC24B;SEC24A;ARPC5;TUBB4A;PYCARD;MYO1E;IL6;FCGR2A;IRAK1;MYO6;HCLS1;CYCS;ARHGEF1;TAB2;PTPN6;TLR5;TLR4;NCK1
102	KEGG_2021_Human	Chagas disease	12/102	0.309081	0.89998	0	0	1.21408	1.42552	C3;SMAD2;IL6;IRAK1;PIK3CA;AKT2;IL12B;PLCB1;PLCB2;TLR4;GNAI1;TLR2
103	KEGG_2021_Human	Inflammatory bowel disease	8/65	0.313552	0.89998	0	0	1.27774	1.48191	SMAD2;IL6;SMAD3;IL12B;RORA;TLR5;TLR4;TLR2
104	KEGG_2021_Human	FoxO signaling pathway	15/131	0.3163	0.89998	0	0	1.17754	1.35542	MAP2K1;SMAD4;SMAD3;PRKAA2;EGF;KLF2;CCNB2;IL6;CCND2;CCND1;PIK3CA;AKT2;KRAS;PCK1;SGK1
105	KEGG_2021_Human	Natural killer cell mediated cytotoxicity	15/131	0.3163	0.89998	0	0	1.17754	1.35542	SHC4;MAP2K1;FCER1G;SYK;HLA-G;VAV1;PPP3R1;TYROBP;PIK3CA;LCP2;KRAS;PTPN6;ULBP1;HCST;ULBP3
106	KEGG_2021_Human	Hedgehog signaling pathway	7/56	0.317221	0.89998	0	0	1.30048	1.49315	GSK3B;CSNK1G3;SHH;CCND2;CCND1;GAS1;CSNK1G1
107	KEGG_2021_Human	Steroid biosynthesis	45005	0.31764	0.89998	0	0	1.60608	1.84191	CYP24A1;SOAT2;LIPA
108	KEGG_2021_Human	Thyroid hormone synthesis	9/75	0.323781	0.907493	0	0	1.24145	1.39997	DUOX1;CREB3L4;GPX8;ATP1B1;PLCB1;PLCB2;DUOX2;TSHR;CREB5
109	KEGG_2021_Human	Human T-cell leukemia virus 1 infection	24/219	0.331499	0.907493	0	0	1.12096	1.23769	RB1;SMAD2;EGR2;CRTC2;MAP2K1;SMAD4;SMAD3;MSX2;BUB1B;HLA-G;ETS1;ETS2;CCNB2;PPP3R1;IL6;CCND2;CCND1;PIK3CA;CREB3L4;AKT2;TBPL1;KRAS;B2M;CREB5
110	KEGG_2021_Human	T cell receptor signaling pathway	12/104	0.333215	0.907493	0	0	1.18756	1.30509	GSK3B;MAP2K1;PPP3R1;PIK3CA;AKT2;PAK6;LCP2;KRAS;PTPN6;RASGRP1;VAV1;NCK1
111	KEGG_2021_Human	Toll-like receptor signaling pathway	12/104	0.333215	0.907493	0	0	1.18756	1.30509	CD86;MAP2K1;IL6;IRAK1;PIK3CA;AKT2;IL12B;TAB2;TLR5;TLR4;TLR3;TLR2
112	KEGG_2021_Human	Phagosome	17/152	0.335861	0.907493	0	0	1.14667	1.25108	ITGAM;ATP6AP1;NCF2;C1R;THBS2;HLA-G;TUBB4A;C3;DYNC1LI2;PIKFYVE;FCGR2A;ATP6V1B2;PIK3C3;FCGR2B;TLR4;FCGR2C;TLR2
113	KEGG_2021_Human	Chronic myeloid leukemia	9/76	0.338086	0.907493	0	0	1.22285	1.32613	RB1;SHC4;MAP2K1;SMAD4;SMAD3;CCND1;PIK3CA;AKT2;KRAS
114	KEGG_2021_Human	Pentose phosphate pathway	45046	0.345813	0.91637	0	0	1.40018	1.48679	GPI;TKTL1;PGM2;PGM1
115	KEGG_2021_Human	Chemokine signaling pathway	21/192	0.349237	0.91637	0	0	1.1183	1.17645	SHC4;GSK3B;MAP2K1;CXCR4;CXCL13;GNG12;CXCL14;GNG11;PIK3R6;VAV1;GNAI1;GNGT1;TIAM1;GNG2;PIK3CA;AKT2;ELMO1;GNB4;KRAS;PLCB1;PLCB2
116	KEGG_2021_Human	Endometrial cancer	7/58	0.350377	0.91637	0	0	1.24934	1.31024	GSK3B;MAP2K1;CCND1;PIK3CA;EGF;AKT2;KRAS
117	KEGG_2021_Human	Human immunodeficiency virus 1 infection	23/212	0.354404	0.919047	0	0	1.10817	1.14952	MAP2K1;CUL5;CXCR4;GNG12;HLA-G;GNG11;GNAI1;GNGT1;CCNB2;PPP3R1;GNG2;IRAK1;PIK3CA;AKT2;TRAF5;GNB4;PAK6;CYCS;TAB2;KRAS;B2M;TLR4;TLR2
118	KEGG_2021_Human	Notch signaling pathway	7/59	0.367096	0.941488	0	0	1.22525	1.22786	DLL4;TLE3;NUMBL;TLE1;HEY1;HES1;DLL1
119	KEGG_2021_Human	Circadian rhythm	4/31	0.369211	0.941488	0	0	1.34825	1.34337	PER1;PRKAA2;RORA;FBXL3
120	KEGG_2021_Human	Arginine biosynthesis	45007	0.374039	0.945916	0	0	1.43686	1.413	CPS1;GLUL;OTC
121	KEGG_2021_Human	Wnt signaling pathway	18/166	0.379231	0.951186	0	0	1.10723	1.07358	TLE3;GSK3B;SMAD4;TLE1;SMAD3;CTNND2;DKK2;NKD2;SFRP4;SFRP1;PPP3R1;CCND2;SFRP2;CCND1;RSPO3;ROR2;PLCB1;PLCB2
122	KEGG_2021_Human	PD-L1 expression and PD-1 checkpoint pathway in cancer	10/89	0.386781	0.962236	0	0	1.15215	1.09442	MAP2K1;PPP3R1;PIK3CA;EGF;AKT2;KRAS;PTPN6;TLR4;RASGRP1;TLR2
123	KEGG_2021_Human	Ovarian steroidogenesis	6/51	0.393398	0.970805	0	0	1.21343	1.13205	PLA2G4F;PLA2G4D;PLA2G4E;CYP11A1;FSHB;BMP6
124	KEGG_2021_Human	Arachidonic acid metabolism	7/61	0.400652	0.980796	0	0	1.17973	1.07906	HPGDS;PLA2G4F;CYP2C8;PLA2G4D;PLA2G4E;GPX8;CYP2C19
125	KEGG_2021_Human	AGE-RAGE signaling pathway in diabetic complications	11/100	0.40426	0.981775	0	0	1.12491	1.01882	SMAD2;SMAD4;IL6;SMAD3;CCND1;PIK3CA;AKT2;KRAS;PLCB1;PLCB2;NOX1
126	KEGG_2021_Human	Non-small cell lung cancer	8/72	0.421811	0.999995	0	0	1.13754	0.981927	RB1;MAP2K1;CCND1;PIK3CA;EGF;AKT2;KRAS;RXRG
127	KEGG_2021_Human	Type I diabetes mellitus	5/43	0.424211	0.999995	0	0	1.19733	1.02674	CD86;IL12B;GAD2;HLA-G;HSPD1
128	KEGG_2021_Human	p53 signaling pathway	8/73	0.437349	0.999995	0	0	1.11998	0.926251	TP53AIP1;CCNB2;CCND2;CCND1;APAF1;ZMAT3;PERP;CYCS
129	KEGG_2021_Human	GnRH signaling pathway	10/93	0.441862	0.999995	0	0	1.09638	0.895476	MAP2K1;PLA2G4F;PLA2G4D;PLA2G4E;FSHB;GNRH1;KRAS;PLCB1;PLCB2;MAP3K4
130	KEGG_2021_Human	Vasopressin-regulated water reabsorption	5/44	0.444369	0.999995	0	0	1.16656	0.946199	DYNC1LI2;CREB3L4;STX4;VAMP2;CREB5
131	KEGG_2021_Human	Thiamine metabolism	44972	0.445926	0.999995	0	0	1.39977	1.13046	AK5;ACP1
132	KEGG_2021_Human	alpha-Linolenic acid metabolism	45010	0.456501	0.999995	0	0	1.24072	0.972926	PLA2G4F;PLA2G4D;PLA2G4E
133	KEGG_2021_Human	C-type lectin receptor signaling pathway	11/104	0.456553	0.999995	0	0	1.07628	0.843862	PYCARD;PPP3R1;EGR2;IL6;FCER1G;SYK;PIK3CA;AKT2;IL12B;KRAS;CLEC4E
134	KEGG_2021_Human	Staphylococcus aureus infection	10/95	0.469264	0.999995	0	0	1.07046	0.809901	C3;ITGAM;FCGR2A;KRT18;C1S;C1R;CFI;C3AR1;FCGR2B;FCGR2C
135	KEGG_2021_Human	Cushing syndrome	16/155	0.469935	0.999995	0	0	1.04739	0.790951	RB1;USP8;GSK3B;MAP2K1;KCNA4;AHR;PBX1;GNAI1;NR4A1;NCEH1;CCND1;CREB3L4;CYP11A1;PLCB1;PLCB2;CREB5
136	KEGG_2021_Human	Maturity onset diabetes of the young	45011	0.482992	0.999995	0	0	1.18671	0.863632	NEUROD1;HES1;PAX6
137	KEGG_2021_Human	Gastric acid secretion	8/76	0.483556	0.999995	0	0	1.07039	0.777734	CHRM3;ATP4A;SLC26A7;ATP1B1;PLCB1;PLCB2;KCNJ1;GNAI1
138	KEGG_2021_Human	Mucin type O-glycan biosynthesis	4/36	0.483877	0.999995	0	0	1.13727	0.82557	GALNT13;GALNT3;GCNT3;GALNT8
139	KEGG_2021_Human	Starch and sucrose metabolism	4/36	0.483877	0.999995	0	0	1.13727	0.82557	GPI;GBE1;PGM2;PGM1
140	KEGG_2021_Human	Arrhythmogenic right ventricular cardiomyopathy	8/77	0.498752	0.999995	0	0	1.05482	0.733781	DSP;SGCD;ACTN2;LAMA1;ITGA8;ITGB7;EMD;SLC8A1
141	KEGG_2021_Human	Bacterial invasion of epithelial cells	8/77	0.498752	0.999995	0	0	1.05482	0.733781	DNM3;SHC4;ACTR2;PIK3CA;GAB1;ELMO1;HCLS1;ARPC5
142	KEGG_2021_Human	Acute myeloid leukemia	7/67	0.500136	0.999995	0	0	1.06141	0.735421	MAP2K1;ITGAM;CCND1;PIK3CA;AKT2;KIT;KRAS
143	KEGG_2021_Human	Carbohydrate digestion and absorption	5/47	0.503597	0.999995	0	0	1.08306	0.742954	PIK3CA;AKT2;ATP1B1;PLCB1;PLCB2
144	KEGG_2021_Human	Other types of O-glycan biosynthesis	5/47	0.503597	0.999995	0	0	1.08306	0.742954	COLGALT2;GALNT13;GALNT3;GXYLT2;GALNT8
145	KEGG_2021_Human	African trypanosomiasis	4/37	0.505889	0.999995	0	0	1.10274	0.751451	IL6;IL12B;PLCB1;PLCB2
146	KEGG_2021_Human	Thyroid cancer	4/37	0.505889	0.999995	0	0	1.10274	0.751451	MAP2K1;CCND1;KRAS;RXRG
147	KEGG_2021_Human	Growth hormone synthesis, secretion and action	12/119	0.518871	0.999995	0	0	1.02022	0.669369	SHC4;GHSR;GSK3B;MAP2K1;PIK3CA;CREB3L4;AKT2;KRAS;PLCB1;PLCB2;GNAI1;CREB5
148	KEGG_2021_Human	Intestinal immune network for IgA production	5/48	0.522794	0.999995	0	0	1.05781	0.68606	CD86;IL6;CXCR4;ITGB7;TNFSF13B
149	KEGG_2021_Human	RNA degradation	8/79	0.528719	0.999995	0	0	1.02499	0.653226	TTC37;CNOT6L;PAN3;DIS3;CNOT1;C1D;WDR61;HSPD1
150	KEGG_2021_Human	AMPK signaling pathway	12/120	0.530955	0.999995	0	0	1.01072	0.639865	RAB2A;CRTC2;PRKAA2;CCND1;PIK3CA;CREB3L4;PPP2R5E;AKT2;LEPR;PCK1;PPARGC1A;CREB5
151	KEGG_2021_Human	Protein processing in endoplasmic reticulum	17/171	0.531361	0.999995	0	0	1.00413	0.634925	SEC24B;SEC24A;LMAN1L;HSPA4L;SEL1L;HSPA6;EIF2AK2;EIF2AK4;SEL1L2;SVIP;LMAN1;CASP12;CAPN2;SSR1;ATF6;SEC23B;MAP3K5
152	KEGG_2021_Human	Adipocytokine signaling pathway	7/69	0.532202	0.999995	0	0	1.02705	0.647795	PRKAA2;AKT2;LEPR;ACSBG1;PCK1;PPARGC1A;RXRG
153	KEGG_2021_Human	Renal cell carcinoma	7/69	0.532202	0.999995	0	0	1.02705	0.647795	MAP2K1;PIK3CA;AKT2;GAB1;PAK6;KRAS;ETS1
154	KEGG_2021_Human	Butanoate metabolism	45013	0.534009	0.999995	0	0	1.09165	0.684838	OXCT1;GAD2;ACAT1
155	KEGG_2021_Human	Hypertrophic cardiomyopathy	9/90	0.539666	0.999995	0	0	1.01071	0.623408	IL6;SGCD;PRKAA2;LAMA1;ITGA8;ITGB7;EMD;SLC8A1;TTN
156	KEGG_2021_Human	Cocaine addiction	5/49	0.541663	0.999995	0	0	1.03371	0.633779	CREB3L4;BDNF;DRD1;GNAI1;CREB5
157	KEGG_2021_Human	Thyroid hormone signaling pathway	12/121	0.542941	0.999995	0	0	1.00139	0.611606	RCAN1;GSK3B;MAP2K1;CCND1;PIK3CA;AKT2;KRAS;ATP1B1;PLCB1;ESR1;PLCB2;RXRG
158	KEGG_2021_Human	Fatty acid biosynthesis	44975	0.544406	0.999995	0	0	1.13713	0.691441	OLAH;ACSBG1
159	KEGG_2021_Human	Other glycan degradation	44975	0.544406	0.999995	0	0	1.13713	0.691441	FUCA2;MAN2C1
160	KEGG_2021_Human	Huntington disease	30/306	0.552286	0.999995	0	0	0.988512	0.58687	GRIA1;NDUFB7;NDUFB5;DNAH5;DNAH6;SLC1A3;NDUFB1;COX7A1;GRM5;CREB3L4;POLR2B;NRBF2;POLR2I;PPARGC1A;MAP3K5;GRIA4;APAF1;BDNF;DNAH14;ADRM1;GPX8;SDHC;TUBB4A;COX6B1;TBPL1;CYCS;PIK3C3;PLCB1;PLCB2;CREB5
161	KEGG_2021_Human	Viral myocarditis	6/60	0.553355	0.999995	0	0	1.01069	0.598081	CD86;SGCD;CCND1;LAMA1;CYCS;HLA-G
162	KEGG_2021_Human	Cholesterol metabolism	5/50	0.560174	0.999995	0	0	1.01068	0.585698	NCEH1;SOAT2;VAPB;APOB;LIPA
163	KEGG_2021_Human	Vascular smooth muscle contraction	13/133	0.562955	0.999995	0	0	0.985294	0.566106	MAP2K1;PLA2G4F;PPP1R12A;PLA2G4D;NPR1;PLA2G4E;AVPR1A;KCNMB1;KCNMB2;KCNMB4;ARHGEF1;PLCB1;PLCB2
164	KEGG_2021_Human	Shigellosis	24/246	0.563028	0.999995	0	0	0.983137	0.564739	CAST;GSK3B;ACTR2;CBX3;ARPC5;MYL12A;MYL12B;U2AF1L4;C3;PYCARD;RRAGA;PIK3CA;AKT2;TRAF5;CAPN2;ELMO1;HCLS1;CYCS;TAB2;PIK3C3;PLCB1;TLR5;PLCB2;TLR4
165	KEGG_2021_Human	Sulfur relay system	44934	0.56595	0.999995	0	0	1.29957	0.739777	MOCS3
166	KEGG_2021_Human	Glycosaminoglycan degradation	44976	0.574405	0.999995	0	0	1.07018	0.593328	HPSE2;GNS
167	KEGG_2021_Human	Cell cycle	12/124	0.578219	0.999995	0	0	0.974407	0.533782	RB1;SMAD2;CCNB2;GSK3B;SMAD4;STAG1;CCND2;SMAD3;CCND1;BUB1B;TTK;MCM6
168	KEGG_2021_Human	Citrate cycle (TCA cycle)	45015	0.582043	0.999995	0	0	1.01067	0.546987	SUCLA2;SDHC;PCK1
169	KEGG_2021_Human	Glyoxylate and dicarboxylate metabolism	45015	0.582043	0.999995	0	0	1.01067	0.546987	PCCB;GLUL;ACAT1
170	KEGG_2021_Human	Galactose metabolism	45016	0.604847	0.999995	0	0	0.974523	0.489971	PGM2;GLA;PGM1
171	KEGG_2021_Human	Autophagy	13/137	0.607125	0.999995	0	0	0.953297	0.475715	RAB1A;MAP2K1;PRKAA2;DAPK2;EIF2AK4;ZFYVE1;RRAGA;DEPTOR;PIK3CA;AKT2;PIK3C3;KRAS;NRBF2
172	KEGG_2021_Human	Glucagon signaling pathway	10/107	0.624613	0.999995	0	0	0.937407	0.441165	CRTC2;PPP3R1;PRKAA2;CREB3L4;AKT2;PCK1;PLCB1;PPARGC1A;PLCB2;CREB5
173	KEGG_2021_Human	Taste transduction	8/86	0.627477	0.999995	0	0	0.932642	0.434656	CHRM3;GABBR1;PDE1C;PDE1B;PDE1A;CACNA1A;PLCB1;PLCB2
174	KEGG_2021_Human	Fat digestion and absorption	4/43	0.627694	0.999995	0	0	0.932778	0.434397	APOB;PLPP3;PLPP1;ACAT1
175	KEGG_2021_Human	Fatty acid degradation	4/43	0.627694	0.999995	0	0	0.932778	0.434397	ACADL;ACSBG1;ACAT1;ALDH9A1
176	KEGG_2021_Human	Transcriptional misregulation in cancer	18/192	0.633166	0.999995	0	0	0.940415	0.429791	CD86;SS18;ITGAM;HPGD;EYA1;MITF;MLLT1;PBX1;LYL1;IL6;CCND2;SPINT1;TLX3;ID2;TSPAN7;ITGB7;ERG;RXRG
177	KEGG_2021_Human	Adrenergic signaling in cardiomyocytes	14/150	0.63324	0.999995	0	0	0.935891	0.427613	KCNE1;ATP2B3;ATP1B1;SLC8A1;PIK3R6;GNAI1;PPP1R1A;CREB3L4;PPP2R5E;AKT2;PLCB1;PLCB2;CREB5;RAPGEF4
178	KEGG_2021_Human	Purine metabolism	12/129	0.634283	0.999995	0	0	0.932505	0.424532	PDE1C;NPR1;PDE1B;NME7;PDE1A;PDE3A;PGM2;AK5;PAICS;PFAS;DCK;PGM1
179	KEGG_2021_Human	Viral carcinogenesis	19/203	0.63775	0.999995	0	0	0.938663	0.422219	RB1;GTF2A1;EGR2;SYK;EIF2AK2;UBE3A;HLA-G;GTF2E1;HDAC9;C3;CCND2;CCND1;PIK3CA;CREB3L4;TRAF5;TBPL1;KRAS;IL6ST;CREB5
180	KEGG_2021_Human	JAK-STAT signaling pathway	15/162	0.647487	0.999995	0	0	0.927606	0.40319	PDGFRA;EGF;IL20RA;IL20RB;STAM;OSMR;IL6;CCND2;CCND1;PIK3CA;AKT2;LEPR;IL12B;PTPN6;IL6ST
181	KEGG_2021_Human	SNARE interactions in vesicular transport	3/33	0.647913	0.999995	0	0	0.909454	0.394701	STX4;VAMP2;BET1
182	KEGG_2021_Human	Histidine metabolism	44979	0.655587	0.999995	0	0	0.9095	0.384014	HDC;ALDH9A1
183	KEGG_2021_Human	Terpenoid backbone biosynthesis	44979	0.655587	0.999995	0	0	0.9095	0.384014	PDSS1;ACAT1
184	KEGG_2021_Human	Hippo signaling pathway	15/163	0.656967	0.999995	0	0	0.921287	0.387052	SMAD2;GSK3B;SMAD4;SMAD3;WTIP;BMP6;NKD2;BMP2;CCND2;FRMD6;DLG2;CCND1;ID2;TP53BP2;BMPR1B
185	KEGG_2021_Human	mTOR signaling pathway	14/154	0.672364	0.999995	0	0	0.908948	0.360812	GSK3B;MAP2K1;PRKAA2;RRAGA;DEPTOR;PIK3CA;AKT2;RPS6KA2;ATP6V1B2;KRAS;SGK1;LPIN2;EIF4B;LPIN3
186	KEGG_2021_Human	Protein export	44980	0.679744	0.999995	0	0	0.866142	0.334364	SRP72;SRP9
187	KEGG_2021_Human	Proximal tubule bicarbonate reclamation	44980	0.679744	0.999995	0	0	0.866142	0.334364	ATP1B1;PCK1
188	KEGG_2021_Human	Renin-angiotensin system	44980	0.679744	0.999995	0	0	0.866142	0.334364	ANPEP;LNPEP
189	KEGG_2021_Human	Melanogenesis	9/101	0.680039	0.999995	0	0	0.889315	0.342924	GSK3B;MAP2K1;CREB3L4;KIT;MITF;KRAS;PLCB1;PLCB2;GNAI1
190	KEGG_2021_Human	Non-alcoholic fatty liver disease	14/155	0.68177	0.999995	0	0	0.902451	0.345696	GSK3B;NDUFB7;PRKAA2;NDUFB5;NDUFB1;SDHC;COX7A1;COX6B1;IL6;PIK3CA;AKT2;LEPR;CYCS;MAP3K5
191	KEGG_2021_Human	TNF signaling pathway	10/112	0.681912	0.999995	0	0	0.891207	0.341203	MAP2K1;IL6;PIK3CA;CREB3L4;AKT2;TRAF5;TNFAIP3;TAB2;MAP3K5;CREB5
192	KEGG_2021_Human	Ubiquinone and other terpenoid-quinone biosynthesis	44937	0.682622	0.999995	0	0	0.909545	0.347278	VKORC1
193	KEGG_2021_Human	Amphetamine addiction	6/69	0.690907	0.999995	0	0	0.865871	0.320155	GRIA1;PPP3R1;CREB3L4;DRD1;CREB5;GRIA4
194	KEGG_2021_Human	Hepatocellular carcinoma	15/168	0.702247	0.999995	0	0	0.89093	0.314918	RB1;SHC4;SMAD2;GSK3B;MAP2K1;SMAD4;SMAD3;PHF10;GSTO2;GAB1;CCND1;PIK3CA;AKT2;DPF3;KRAS
195	KEGG_2021_Human	Vitamin digestion and absorption	44981	0.702498	0.999995	0	0	0.826726	0.291927	CUBN;APOB
196	KEGG_2021_Human	Tight junction	15/169	0.710859	0.999995	0	0	0.885095	0.302066	ACTR2;PRKAA2;ARPC5;MYL12A;MYL12B;TIAM1;EPB41L4B;DLG2;CCND1;RAB13;HCLS1;CGNL1;MAP3K5;RAB8B;CRB3
197	KEGG_2021_Human	NF-kappa B signaling pathway	9/104	0.713419	0.999995	0	0	0.861087	0.290777	IRAK1;SYK;TRAF5;BTK;BLNK;TNFAIP3;TAB2;TLR4;TNFSF13B
198	KEGG_2021_Human	Peroxisome	7/82	0.71496	0.999995	0	0	0.848416	0.284668	PEX7;ABCD2;PEX3;PEX11A;NUDT19;FAR2;NUDT12
199	KEGG_2021_Human	Necroptosis	14/159	0.717802	0.999995	0	0	0.877359	0.290898	ZBP1;PLA2G4F;PLA2G4D;PLA2G4E;USP21;EIF2AK2;TNFAIP3;PYCARD;TRAF5;CAPN2;TRPM7;GLUL;TLR4;TLR3
200	KEGG_2021_Human	Mineral absorption	5/60	0.721457	0.999995	0	0	0.826463	0.269825	ATP2B3;SLC30A1;TRPM7;ATP1B1;SLC8A1
201	KEGG_2021_Human	Alanine, aspartate and glutamate metabolism	3/37	0.723705	0.999995	0	0	0.802281	0.259435	CPS1;GAD2;GLUL
202	KEGG_2021_Human	Lysosome	11/128	0.7334	0.999995	0	0	0.854362	0.264908	ARSA;CTSO;ATP6AP1;FUCA2;AP4E1;SLC17A5;LIPA;GNS;AP4B1;GLA;CLN5
203	KEGG_2021_Human	Allograft rejection	3/38	0.740525	0.999995	0	0	0.779315	0.234103	CD86;IL12B;HLA-G
204	KEGG_2021_Human	Non-homologous end-joining	44939	0.742413	0.999995	0	0	0.75787	0.225732	LIG4
205	KEGG_2021_Human	Malaria	4/50	0.743103	0.999995	0	0	0.790526	0.234723	IL6;THBS2;TLR4;TLR2
206	KEGG_2021_Human	Folate biosynthesis	44983	0.743964	0.999995	0	0	0.757748	0.224113	PCBD2;MOCS1
207	KEGG_2021_Human	Glycosylphosphatidylinositol (GPI)-anchor biosynthesis	44983	0.743964	0.999995	0	0	0.757748	0.224113	PIGB;PIGK
208	KEGG_2021_Human	Th17 cell differentiation	9/107	0.744451	0.999995	0	0	0.834587	0.246293	SMAD2;PPP3R1;SMAD4;IL6;SMAD3;RORA;AHR;IL6ST;RXRG
209	KEGG_2021_Human	PPAR signaling pathway	6/74	0.753923	0.999995	0	0	0.801981	0.226532	ACADL;FABP7;ACSBG1;PLIN1;PCK1;RXRG
210	KEGG_2021_Human	Apoptosis	12/142	0.759637	0.999995	0	0	0.838645	0.230556	TP53AIP1;MAP2K1;CTSO;CASP12;APAF1;PIK3CA;CASP6;AKT2;CAPN2;CYCS;KRAS;MAP3K5
211	KEGG_2021_Human	Lysine degradation	5/63	0.76057	0.999995	0	0	0.783584	0.214457	COLGALT2;PRDM6;ALDH9A1;ACAT1;EZH2
212	KEGG_2021_Human	Collecting duct acid secretion	44984	0.762773	0.999995	0	0	0.727398	0.196975	ATP4A;ATP6V1B2
213	KEGG_2021_Human	Inflammatory mediator regulation of TRP channels	8/98	0.76668	0.999995	0	0	0.807749	0.214607	PLA2G4F;ASIC5;PLA2G4D;PIK3CA;TRPA1;PLA2G4E;PLCB1;PLCB2
214	KEGG_2021_Human	Coronavirus disease	20/232	0.775605	0.999995	0	0	0.856658	0.217687	SYK;C1S;C1R;RPL36A;EIF2AK2;C3;RPS17;IL6;FCGR2A;IRAK1;PIK3CA;C3AR1;IL12B;TAB2;RPL26;IL6ST;TLR4;RSL24D1;TLR3;TLR2
215	KEGG_2021_Human	Phototransduction	44985	0.780371	0.999995	0	0	0.699382	0.173437	GNGT1;CNGB1
216	KEGG_2021_Human	Glycosaminoglycan biosynthesis	4/53	0.78339	0.999995	0	0	0.742002	0.181141	EXT1;UST;CHST15;CHST2
217	KEGG_2021_Human	Progesterone-mediated oocyte maturation	8/100	0.785752	0.999995	0	0	0.790101	0.190504	CCNB2;MAP2K1;PIK3CA;AKT2;RPS6KA2;KRAS;GNAI1;CPEB4
218	KEGG_2021_Human	Viral protein interaction with cytokine and cytokine receptor	8/100	0.785752	0.999995	0	0	0.790101	0.190504	IL6;IL20RA;IL20RB;CXCR4;CXCL13;IL6ST;CXCL14;TNFRSF10D
219	KEGG_2021_Human	Homologous recombination	3/41	0.786114	0.999995	0	0	0.717671	0.17271	BARD1;RPA3;NBN
220	KEGG_2021_Human	Hepatitis C	13/157	0.790133	0.999995	0	0	0.819977	0.193149	RB1;GSK3B;MAP2K1;APAF1;EGF;EIF2AK2;EIF2AK4;CCND1;PIK3CA;AKT2;CYCS;KRAS;TLR3
221	KEGG_2021_Human	Fanconi anemia pathway	4/54	0.795647	0.999995	0	0	0.727122	0.16622	FANCI;RPA3;FAAP24;HES1
222	KEGG_2021_Human	Graft-versus-host disease	3/42	0.799756	0.999995	0	0	0.69923	0.156242	CD86;IL6;HLA-G
223	KEGG_2021_Human	NOD-like receptor signaling pathway	15/181	0.801945	0.999995	0	0	0.820561	0.18111	CASR;TNFAIP3;PYCARD;IL6;PSTPIP1;CASP12;CASP5;TRAF5;TRPM7;TAB2;CARD16;TP53BP1;PLCB1;PLCB2;TLR4
224	KEGG_2021_Human	Longevity regulating pathway	8/102	0.803648	0.999995	0	0	0.773204	0.169018	PRKAA2;PIK3CA;CREB3L4;AKT2;HSPA6;KRAS;PPARGC1A;CREB5
225	KEGG_2021_Human	Glycolysis / Gluconeogenesis	5/67	0.806077	0.999995	0	0	0.732867	0.157989	GPI;PGM2;PCK1;PGM1;ALDH9A1
226	KEGG_2021_Human	Leukocyte transendothelial migration	9/114	0.807602	0.999995	0	0	0.778644	0.166385	ITGAM;PIK3CA;NCF2;CXCR4;MYL12A;VAV1;GNAI1;MYL12B;RAPGEF4
227	KEGG_2021_Human	Insulin signaling pathway	11/137	0.808751	0.999995	0	0	0.792938	0.168313	SHC4;GSK3B;PTPN1;MAP2K1;PRKAA2;PIK3CA;AKT2;TRIP10;KRAS;PCK1;PPARGC1A
228	KEGG_2021_Human	Alzheimer disease	32/369	0.811577	0.999995	0	0	0.861469	0.179854	CHRM3;GSK3B;NDUFB7;NDUFB5;CHRNA7;NDUFB1;COX7A1;RYR3;PPP3R1;GRM5;CASP12;AKT2;CAPN2;NRBF2;MAP3K5;MAP2K1;APAF1;ADRM1;EIF2AK2;SDHC;TUBB4A;DKK2;COX6B1;IL6;PIK3CA;CYCS;PIK3C3;KRAS;PLCB1;ATF6;PLCB2;NOX1
229	KEGG_2021_Human	beta-Alanine metabolism	2/30	0.812152	0.999995	0	0	0.649354	0.13511	GAD2;ALDH9A1
230	KEGG_2021_Human	Protein digestion and absorption	8/103	0.812161	0.999995	0	0	0.765023	0.159168	COL28A1;COL27A1;SLC7A9;COL22A1;COL23A1;COL9A1;ATP1B1;SLC8A1
231	KEGG_2021_Human	Porphyrin and chlorophyll metabolism	3/43	0.81266	0.999995	0	0	0.681711	0.141416	BLVRB;PPOX;FXN
232	KEGG_2021_Human	Mitophagy	5/68	0.816313	0.999995	0	0	0.721194	0.146372	BNIP3L;USP8;TAX1BP1;MITF;KRAS
233	KEGG_2021_Human	Fluid shear stress and atherosclerosis	11/139	0.823134	0.999995	0	0	0.780461	0.151906	PRKAA2;GSTO2;PIK3CA;NCF2;AKT2;KDR;BMPR1B;MAP2K5;NOX1;KLF2;MAP3K5
234	KEGG_2021_Human	RNA polymerase	2/31	0.826449	0.999995	0	0	0.626928	0.119503	POLR2B;POLR2I
235	KEGG_2021_Human	Rheumatoid arthritis	7/93	0.826491	0.999995	0	0	0.739444	0.140913	CD86;IL6;ATP6AP1;ATP6V1B2;TLR4;TNFSF13B;TLR2
236	KEGG_2021_Human	Salivary secretion	7/93	0.826491	0.999995	0	0	0.739444	0.140913	CHRM3;ATP2B3;ATP1B1;PLCB1;PLCB2;RYR3;VAMP2
237	KEGG_2021_Human	Glutathione metabolism	4/57	0.829083	0.999995	0	0	0.68585	0.128552	HPGDS;GSTO2;ANPEP;GPX8
238	KEGG_2021_Human	Primary bile acid biosynthesis	44943	0.830336	0.999995	0	0	0.568277	0.105657	HSD3B7
239	KEGG_2021_Human	Selenocompound metabolism	44943	0.830336	0.999995	0	0	0.568277	0.105657	MARS2
240	KEGG_2021_Human	ABC transporters	3/45	0.83636	0.999995	0	0	0.649177	0.116005	ABCD2;ABCC6;ABCA12
241	KEGG_2021_Human	Basal transcription factors	3/45	0.83636	0.999995	0	0	0.649177	0.116005	GTF2A1;TBPL1;GTF2E1
242	KEGG_2021_Human	Glycosphingolipid biosynthesis	3/45	0.83636	0.999995	0	0	0.649177	0.116005	GCNT2;ST8SIA5;GLA
243	KEGG_2021_Human	Adherens junction	5/71	0.844431	0.999995	0	0	0.688297	0.116386	PTPN1;SMAD4;SMAD3;PTPN6;ACP1
244	KEGG_2021_Human	Dilated cardiomyopathy	7/96	0.850079	0.999995	0	0	0.7144	0.116037	SGCD;LAMA1;ITGA8;ITGB7;EMD;SLC8A1;TTN
245	KEGG_2021_Human	Herpes simplex virus 1 infection	43/498	0.850639	0.999995	0	0	0.856499	0.138554	ZNF133;ZNF132;ZNF550;C3;IRAK1;ZNF749;AKT2;ZNF726;ZNF547;IL12B;ZNF543;B2M;ZIK1;ZNF460;APAF1;SYK;ZFP92;EIF2AK2;EIF2AK4;POU2F2;HLA-G;HCFC1;IL6;PIK3CA;ZNF418;ZNF814;ZNF417;TRAF5;ZNF416;ZNF713;CYCS;ZNF337;TAB2;ZNF780A;ZNF354A;ZNF135;ZNF311;ZNF773;TLR3;ZNF398;ZNF211;ZNF772;TLR2
246	KEGG_2021_Human	Pyruvate metabolism	3/47	0.857427	0.999995	0	0	0.6196	0.0953067	PCK1;ACAT1;ALDH9A1
247	KEGG_2021_Human	Cytokine-cytokine receptor interaction	24/295	0.871073	0.999995	0	0	0.803157	0.110859	ACVRL1;AMHR2;CD70;IL20RA;IL31RA;IL20RB;CXCR4;TNFRSF11B;INHBB;GDF3;OSMR;CXCL13;CXCL14;BMP6;TNFRSF10D;TNFSF13B;BMP2;IL6;LEPR;IL12B;TNFSF9;TNFSF8;IL6ST;BMPR1B
248	KEGG_2021_Human	Nicotinate and nicotinamide metabolism	2/35	0.874307	0.999995	0	0	0.550814	0.0739873	NMNAT2;NUDT12
249	KEGG_2021_Human	Cell adhesion molecules	11/148	0.877875	0.999995	0	0	0.728823	0.0949299	CD86;CNTNAP2;NLGN1;ITGAM;SELL;MPZ;ITGA8;NRXN3;ITGB7;L1CAM;HLA-G
250	KEGG_2021_Human	DNA replication	2/36	0.884205	0.999995	0	0	0.534584	0.0657894	RPA3;MCM6
251	KEGG_2021_Human	Arginine and proline metabolism	3/50	0.884565	0.999995	0	0	0.579954	0.0711366	CKMT1A;CKMT1B;ALDH9A1
252	KEGG_2021_Human	Thermogenesis	18/232	0.890273	0.999995	0	0	0.762922	0.0886719	NDUFB7;PRKAA2;NPR1;NDUFB5;NDUFB1;SDHC;COX7A1;COX6B1;CREB3L4;NDUFAF7;RPS6KA2;ZNF516;DPF3;KRAS;PLIN1;PPARGC1A;MAP3K5;CREB5
253	KEGG_2021_Human	Alcoholism	14/186	0.891304	0.999995	0	0	0.738517	0.0849808	SHC4;MAP2K1;BDNF;GNG12;GNG11;HDAC9;GNAI1;GNGT1;GNG2;CREB3L4;GNB4;KRAS;DRD1;CREB5
254	KEGG_2021_Human	Primary immunodeficiency	2/38	0.901868	0.999995	0	0	0.504828	0.0521423	BLNK;BTK
255	KEGG_2021_Human	Autoimmune thyroid disease	3/53	0.906994	0.999995	0	0	0.545066	0.0532089	CD86;HLA-G;TSHR
256	KEGG_2021_Human	Mannose type O-glycan biosynthesis	44949	0.909319	0.999995	0	0	0.413154	0.0392743	B3GAT2
257	KEGG_2021_Human	Mismatch repair	44949	0.909319	0.999995	0	0	0.413154	0.0392743	RPA3
258	KEGG_2021_Human	Pathways of neurodegeneration	39/475	0.910881	0.999995	0	0	0.809882	0.0755965	GRIA1;CHRM3;RAB1A;GSK3B;NDUFB7;NDUFB5;CHRNA7;DNAH5;DNAH6;NDUFB1;ZFYVE1;COX7A1;RYR3;PPP3R1;GRM5;CASP12;CAPN2;NRBF2;MAP3K5;GRIA4;MAP2K1;APAF1;BDNF;DNAH14;ADRM1;GPX8;SDHC;TUBB4A;DKK2;COX6B1;IL6;VAPB;CYCS;PIK3C3;KRAS;PLCB1;ATF6;PLCB2;NOX1
259	KEGG_2021_Human	Prion disease	21/273	0.912922	0.999995	0	0	0.7554	0.0688206	GSK3B;NDUFB7;APAF1;NCF2;NDUFB5;HSPA6;ADRM1;NDUFB1;SDHC;LAMC1;TUBB4A;COX7A1;RYR3;COX6B1;PPP3R1;IL6;CASP12;PIK3CA;CREB3L4;CYCS;CREB5
260	KEGG_2021_Human	Retinol metabolism	4/68	0.915088	0.999995	0	0	0.567621	0.0503678	CYP2C8;ALDH1A2;CYP2S1;CYP2C18
261	KEGG_2021_Human	Endocytosis	19/252	0.919278	0.999995	0	0	0.739226	0.062218	SMAD2;SH3GL3;PDGFRA;USP8;ACTR2;SMAD3;VTA1;HSPA6;CXCR4;STAM;ARPC5;HLA-G;RAB22A;RUFY1;DNM3;SNX2;PIP5K1B;SMAP1;FGFR2
262	KEGG_2021_Human	Oxidative phosphorylation	9/133	0.919768	0.999995	0	0	0.658636	0.0550845	ATP4A;NDUFB7;ATP6AP1;NDUFB5;ATP6V1B2;NDUFB1;SDHC;COX7A1;COX6B1
263	KEGG_2021_Human	Ferroptosis	2/41	0.9237	0.999995	0	0	0.465918	0.0369789	LPCAT3;MAP1LC3B2
264	KEGG_2021_Human	HIF-1 signaling pathway	7/109	0.924037	0.999995	0	0	0.622897	0.0492108	MAP2K1;IL6;PIK3CA;EGF;AKT2;TLR4;PDK1
265	KEGG_2021_Human	Tryptophan metabolism	2/42	0.929897	0.999995	0	0	0.454245	0.0330151	ACAT1;ALDH9A1
266	KEGG_2021_Human	Cardiac muscle contraction	5/87	0.940617	0.999995	0	0	0.553502	0.0338849	ATP1B1;COX7A1;SLC8A1;COX6B1;TRDN
267	KEGG_2021_Human	Neutrophil extracellular trap formation	13/189	0.942283	0.999995	0	0	0.669689	0.0398127	MAP2K1;ITGAM;SYK;NCF2;HDAC9;C3;FCGR2A;PIK3CA;AKT2;PLCB1;PLCB2;TLR4;TLR2
268	KEGG_2021_Human	Pancreatic secretion	6/102	0.946253	0.999995	0	0	0.567184	0.0313342	CHRM3;ATP2B3;RAB27B;ATP1B1;PLCB1;PLCB2
269	KEGG_2021_Human	Diabetic cardiomyopathy	14/203	0.946839	0.999995	0	0	0.671449	0.0366788	SMAD2;GSK3B;SMAD3;NDUFB7;NCF2;NDUFB5;NDUFB1;SDHC;COX7A1;COX6B1;PIK3CA;AKT2;PLCB1;PLCB2
270	KEGG_2021_Human	Type II diabetes mellitus	2/46	0.950231	0.999995	0	0	0.412858	0.0210763	PIK3CA;CACNA1A
271	KEGG_2021_Human	Metabolism of xenobiotics by cytochrome P450	4/76	0.950793	0.999995	0	0	0.504328	0.0254477	HPGDS;GSTO2;CYP2S1;EPHX1
272	KEGG_2021_Human	Nucleotide excision repair	2/47	0.954356	0.999995	0	0	0.403661	0.0188584	RPA3;ERCC5
273	KEGG_2021_Human	Basal cell carcinoma	3/63	0.956084	0.999995	0	0	0.453969	0.0203877	GSK3B;SHH;BMP2
274	KEGG_2021_Human	Cytosolic DNA-sensing pathway	3/63	0.956084	0.999995	0	0	0.453969	0.0203877	PYCARD;ZBP1;IL6
275	KEGG_2021_Human	Ascorbate and aldarate metabolism	44956	0.956349	0.999995	0	0	0.313305	0.0139837	ALDH9A1
276	KEGG_2021_Human	Amyotrophic lateral sclerosis	27/364	0.959201	0.999995	0	0	0.725004	0.0302001	GRIA1;RAB1A;NDUFB7;NDUFB5;DNAH5;DNAH6;NDUFB1;COX7A1;PPP3R1;CASP12;NRBF2;MAP3K5;NUP155;APAF1;DNAH14;ADRM1;GPX8;SDHC;NRG1;TUBB4A;COX6B1;NUP210L;VAPB;CYCS;ANG;PIK3C3;ATF6
277	KEGG_2021_Human	Influenza A	11/172	0.960189	0.999995	0	0	0.619346	0.025161	PYCARD;MAP2K1;IL6;APAF1;PIK3CA;AKT2;IL12B;EIF2AK2;CYCS;TLR4;TLR3
278	KEGG_2021_Human	Asthma	44957	0.960679	0.999995	0	0	0.302845	0.0121488	FCER1G
279	KEGG_2021_Human	IL-17 signaling pathway	5/94	0.962358	0.999995	0	0	0.509769	0.0195592	GSK3B;IL6;TRAF5;TNFAIP3;TAB2
280	KEGG_2021_Human	Vibrio cholerae infection	2/50	0.964857	0.999995	0	0	0.378369	0.0135364	ATP6AP1;ATP6V1B2
281	KEGG_2021_Human	Base excision repair	1/33	0.968093	0.999995	0	0	0.283886	0.00920559	NEIL1
282	KEGG_2021_Human	Fructose and mannose metabolism	1/33	0.968093	0.999995	0	0	0.283886	0.00920559	TIGAR
283	KEGG_2021_Human	Pyrimidine metabolism	2/56	0.979325	0.999995	0	0	0.336215	0.00702427	NME7;DCK
284	KEGG_2021_Human	MicroRNAs in cancer	21/310	0.979334	0.999995	0	0	0.657316	0.0137262	SHC4;PDGFRA;ST14;MAP2K1;TNC;MIR7-2;MIR200C;EFNA5;CCND2;CYP24A1;MMP16;CCND1;PIK3CA;TNN;MIR135A2;MIR141;TNR;SPRY2;KRAS;VIM;EZH2
285	KEGG_2021_Human	Bile secretion	4/90	0.982137	0.999995	0	0	0.421898	0.00760467	NCEH1;EPHX1;NR1H4;ATP1B1
286	KEGG_2021_Human	Th1 and Th2 cell differentiation	4/92	0.984623	0.999995	0	0	0.412264	0.00638847	DLL4;PPP3R1;IL12B;DLL1
287	KEGG_2021_Human	Drug metabolism	5/108	0.98562	0.999995	0	0	0.440136	0.00637528	HPGDS;CYP2C8;GSTO2;NME7;CYP2C19
288	KEGG_2021_Human	Antigen processing and presentation	3/78	0.986689	0.999995	0	0	0.362872	0.00486248	HSPA6;B2M;HLA-G
289	KEGG_2021_Human	Steroid hormone biosynthesis	2/61	0.986801	0.999995	0	0	0.307637	0.00408766	CYP11A1;HSD17B12
290	KEGG_2021_Human	Ubiquitin mediated proteolysis	7/140	0.988276	0.999995	0	0	0.476884	0.0056239	CUL5;UBE2Q2;UBE2E3;UBA2;UBE3A;NHLRC1;TRIM32
291	KEGG_2021_Human	Parkinson disease	15/249	0.989277	0.999995	0	0	0.57989	0.00625166	NDUFB7;APAF1;NDUFB5;ADRM1;NDUFB1;SDHC;TUBB4A;COX7A1;RYR3;GNAI1;COX6B1;CYCS;DRD1;ATF6;MAP3K5
292	KEGG_2021_Human	mRNA surveillance pathway	4/98	0.990258	0.999995	0	0	0.38582	0.00377704	PPP2R5E;CSTF2;CPSF2;PELO
293	KEGG_2021_Human	Oocyte meiosis	6/129	0.990691	0.999995	0	0	0.442013	0.00413412	CCNB2;MAP2K1;PPP3R1;PPP2R5E;RPS6KA2;CPEB4
294	KEGG_2021_Human	Hematopoietic cell lineage	4/99	0.99098	0.999995	0	0	0.381737	0.00345888	IL6;ITGAM;ANPEP;KIT
295	KEGG_2021_Human	RNA transport	10/186	0.991001	0.999995	0	0	0.514362	0.00464955	CYFIP2;EEF1A1;NUP210L;NUP155;XPOT;EIF3J;GEMIN5;AAAS;EIF4B;EIF3A
296	KEGG_2021_Human	Aminoacyl-tRNA biosynthesis	2/66	0.991617	0.999995	0	0	0.283524	0.0023868	MARS2;DARS2
297	KEGG_2021_Human	Proteasome	1/46	0.991799	0.999995	0	0	0.201728	0.00166123	ADRM1
298	KEGG_2021_Human	Epithelial cell signaling in Helicobacter pylori infection	2/70	0.994189	0.999995	0	0	0.266787	0.00155483	ATP6AP1;ATP6V1B2
299	KEGG_2021_Human	Cysteine and methionine metabolism	1/50	0.994601	0.999995	0	0	0.18522	0.00100267	BCAT1
300	KEGG_2021_Human	Spliceosome	6/150	0.997915	0.999995	0	0	0.37711	0.000786954	RBM25;HSPA6;CRNKL1;SLU7;SNRPA;U2AF1L4
301	KEGG_2021_Human	Systemic lupus erythematosus	5/135	0.99806	0.999995	0	0	0.348198	0.000676323	CD86;C3;FCGR2A;C1S;C1R
302	KEGG_2021_Human	Ribosome	6/158	0.998848	0.999995	0	0	0.357102	0.000411551	RPS17;RPL36A;RPL26;RSL24D1;MRPS6;MRPL22
303	KEGG_2021_Human	Ribosome biogenesis in eukaryotes	3/108	0.998959	0.999995	0	0	0.258761	0.000269416	HEATR1;GAR1;RIOK2
304	KEGG_2021_Human	RIG-I-like receptor signaling pathway	1/70	0.999332	0.999995	0	0	0.131386	8.78575e-05	IL12B
305	KEGG_2021_Human	Olfactory transduction	8/440	0.999995	0.999995	0	0	0.165071	8.66369e-07	SLC24A4;PDE1C;PDE1B;PDE1A;OR7A5;OR7C1;SLC8A1;CNGB1

## Sheet: Table S6
Table S6. Conserved and specific TAD boundaries.
	chrom	start	end	is_bad_bin_Normal	log2_is_Normal	boundary_strength_Normal	is_boundary_Normal	is_bad_bin_Tumor	log2_is_Tumor	boundary_strength_Tumor	is_boundary_Tumor	boundary	count	boundary_change	P-Nis
1_3340000_3350000	1	3340000	3350000	FALSE	-0.447392	0.759228	TRUE	FALSE	-0.44979	0.944446	TRUE	conserved	1	is-change_notSig	-0.00239822
1_3620000_3630000	1	3620000	3630000	FALSE	-0.0648136	0.303693	TRUE	FALSE	0.257135		FALSE	normal specific	1	is-change_notSig	0.321949
1_4700000_4710000	1	4700000	4710000	FALSE	-0.347052	0.615795	TRUE	FALSE	-0.871951	1.45696	TRUE	conserved	1	is enhance	-0.524898
1_5520000_5530000	1	5520000	5530000	FALSE	-0.229365	0.350138	TRUE	FALSE	-0.241426		FALSE	normal specific	1	is-change_notSig	-0.0120611
1_5550000_5560000	1	5550000	5560000	FALSE	-0.194961		FALSE	FALSE	-0.377306	0.835088	TRUE	tumor specific	1	is-change_notSig	-0.182346
1_6030000_6040000	1	6030000	6040000	FALSE	-0.746586	2.04097	TRUE	FALSE	-0.750575		FALSE	normal specific	1	is-change_notSig	-0.00398871
1_6750000_6760000	1	6750000	6760000	FALSE	-0.59887	1.19561	TRUE	FALSE	-0.49106		FALSE	normal specific	1	is-change_notSig	0.10781
1_6760000_6770000	1	6760000	6770000	FALSE	-0.593798		FALSE	FALSE	-0.55656	1.25071	TRUE	tumor specific	1	is-change_notSig	0.037238
1_7700000_7710000	1	7700000	7710000	FALSE	-0.435141	0.668556	TRUE	FALSE	-0.723181		FALSE	normal specific	1	is-change_notSig	-0.28804
1_7710000_7720000	1	7710000	7720000	FALSE	-0.430419		FALSE	FALSE	-0.773877	1.1724	TRUE	tumor specific	1	is-change_notSig	-0.343458
1_7830000_7840000	1	7830000	7840000	FALSE	-0.0826739	0.225973	FALSE	FALSE	0.0314648	0.343805	TRUE	tumor specific	1	is-change_notSig	0.114139
1_8020000_8030000	1	8020000	8030000	FALSE	-0.64064	1.44554	TRUE	FALSE	-0.843528		FALSE	normal specific	1	is-change_notSig	-0.202888
1_8030000_8040000	1	8030000	8040000	FALSE	-0.583869		FALSE	FALSE	-0.870719	1.57841	TRUE	tumor specific	1	is-change_notSig	-0.28685
1_8380000_8390000	1	8380000	8390000	FALSE	-0.0355469		FALSE	FALSE	-0.721392	1.82402	TRUE	tumor specific	1	is enhance	-0.685845
1_8390000_8400000	1	8390000	8400000	FALSE	-0.0515928	1.22152	TRUE	FALSE	-0.709283		FALSE	normal specific	1	is enhance	-0.65769
1_8930000_8940000	1	8930000	8940000	FALSE	-0.341425	1.43031	TRUE	FALSE	-0.58849	1.56468	TRUE	conserved	1	is-change_notSig	-0.247065
1_9650000_9660000	1	9650000	9660000	FALSE	-0.397157	1.18404	TRUE	FALSE	-0.438481	1.25288	TRUE	conserved	1	is-change_notSig	-0.0413238
1_10550000_10560000	1	10550000	10560000	FALSE	-0.528594	1.65514	TRUE	FALSE	-0.670602	1.65049	TRUE	conserved	1	is-change_notSig	-0.142007
1_11070000_11080000	1	11070000	11080000	FALSE	-0.558704	1.58526	TRUE	FALSE	-0.846026	1.93009	TRUE	conserved	1	is-change_notSig	-0.287322
1_11320000_11330000	1	11320000	11330000	FALSE	-0.112249		FALSE	FALSE	-0.318687	0.763381	TRUE	tumor specific	1	is-change_notSig	-0.206438
1_11330000_11340000	1	11330000	11340000	FALSE	-0.141856	0.433515	TRUE	FALSE	-0.302596		FALSE	normal specific	1	is-change_notSig	-0.16074
1_11700000_11710000	1	11700000	11710000	FALSE	-0.415233	1.27446	TRUE	FALSE	-0.743382	1.75386	TRUE	conserved	1	is-change_notSig	-0.328149
1_12100000_12110000	1	12100000	12110000	FALSE	-0.243648	0.0152411	FALSE	FALSE	-0.247641	0.485952	TRUE	tumor specific	1	is-change_notSig	-0.00399279
1_12150000_12160000	1	12150000	12160000	FALSE	-0.263587	0.345965	TRUE	FALSE	-0.191982		FALSE	normal specific	1	is-change_notSig	0.0716046
1_12290000_12300000	1	12290000	12300000	FALSE	-0.365616		FALSE	FALSE	-0.449274	0.813248	TRUE	tumor specific	1	is-change_notSig	-0.0836581
1_12310000_12320000	1	12310000	12320000	FALSE	-0.373196	0.573639	TRUE	FALSE	-0.405217		FALSE	normal specific	1	is-change_notSig	-0.0320207
1_12720000_12730000	1	12720000	12730000	FALSE	-0.648919	1.50257	TRUE	FALSE	-0.600883	1.05477	TRUE	conserved	1	is-change_notSig	0.0480362
1_14290000_14300000	1	14290000	14300000	FALSE	-0.565274		FALSE	FALSE	-0.788109	1.07404	TRUE	tumor specific	1	is-change_notSig	-0.222835
1_14300000_14310000	1	14300000	14310000	FALSE	-0.56972	0.900943	TRUE	FALSE	-0.756958		FALSE	normal specific	1	is-change_notSig	-0.187239
1_15420000_15430000	1	15420000	15430000	FALSE	-0.591497	1.07322	TRUE	FALSE	-1.01777	2.15206	TRUE	conserved	1	is enhance	-0.426269
1_15630000_15640000	1	15630000	15640000	FALSE	0.0750333	0.249839	FALSE	FALSE	-0.0318525	0.427913	TRUE	tumor specific	1	is-change_notSig	-0.106886
1_15840000_15850000	1	15840000	15850000	FALSE	-0.421129	0.827697	TRUE	FALSE	-0.608803	1.0949	TRUE	conserved	1	is-change_notSig	-0.187674
1_16390000_16400000	1	16390000	16400000	FALSE	0.0190735	0.627931	TRUE	FALSE	-0.230008	0.939559	TRUE	conserved	1	is-change_notSig	-0.249082
1_17380000_17390000	1	17380000	17390000	FALSE	-0.449745	0.857818	TRUE	FALSE	-0.514616	0.479703	TRUE	conserved	1	is-change_notSig	-0.064871
1_17730000_17740000	1	17730000	17740000	FALSE	-0.421176	0.548805	TRUE	FALSE	-0.575319	0.946534	TRUE	conserved	1	is-change_notSig	-0.154144
1_17970000_17980000	1	17970000	17980000	FALSE	-0.429299	0.605951	TRUE	FALSE	-0.677372		FALSE	normal specific	1	is-change_notSig	-0.248073
1_17980000_17990000	1	17980000	17990000	FALSE	-0.428358		FALSE	FALSE	-0.697283	1.12423	TRUE	tumor specific	1	is-change_notSig	-0.268925
1_18900000_18910000	1	18900000	18910000	FALSE	-0.41916	0.56355	TRUE	FALSE	-0.795389	0.971958	TRUE	conserved	1	is-change_notSig	-0.376229
1_19190000_19200000	1	19190000	19200000	FALSE	-0.785921	2.00027	TRUE	FALSE	-0.848362		FALSE	normal specific	1	is-change_notSig	-0.0624411
1_19200000_19210000	1	19200000	19210000	FALSE	-0.771774		FALSE	FALSE	-0.894107	1.74814	TRUE	tumor specific	1	is-change_notSig	-0.122333
1_19580000_19590000	1	19580000	19590000	FALSE	-0.290652	0.752512	TRUE	FALSE	-0.422732		FALSE	normal specific	1	is-change_notSig	-0.132079
1_19640000_19650000	1	19640000	19650000	FALSE	-0.218702		FALSE	FALSE	-0.474497	0.785796	TRUE	tumor specific	1	is-change_notSig	-0.255795
1_19980000_19990000	1	19980000	19990000	FALSE	-0.556383		FALSE	FALSE	-0.823229	1.76611	TRUE	tumor specific	1	is-change_notSig	-0.266846
1_20040000_20050000	1	20040000	20050000	FALSE	-0.732408	1.80055	TRUE	FALSE	-0.643659		FALSE	normal specific	1	is-change_notSig	0.0887488
1_20510000_20520000	1	20510000	20520000	FALSE	0.0768266		FALSE	FALSE	-0.168862	0.75701	TRUE	tumor specific	1	is-change_notSig	-0.245688
1_20520000_20530000	1	20520000	20530000	FALSE	0.0705445	0.454771	TRUE	FALSE	-0.166234		FALSE	normal specific	1	is-change_notSig	-0.236779
1_20830000_20840000	1	20830000	20840000	FALSE	-0.443525	0.313996	TRUE	FALSE	-0.542372	1.29193	TRUE	conserved	1	is-change_notSig	-0.0988468
1_20980000_20990000	1	20980000	20990000	FALSE	-0.539345	1.10987	TRUE	FALSE	-0.50761	0.724565	TRUE	conserved	1	is-change_notSig	0.0317346
1_21530000_21540000	1	21530000	21540000	FALSE	-0.352243	0.97467	TRUE	FALSE	-0.886671	1.97715	TRUE	conserved	1	is enhance	-0.534427
1_21700000_21710000	1	21700000	21710000	FALSE	0.230398	0.256058	FALSE	FALSE	-0.0422474	0.499769	TRUE	tumor specific	1	is-change_notSig	-0.272645
1_21990000_22000000	1	21990000	22000000	FALSE	0.119001		FALSE	FALSE	-0.147856	0.614783	TRUE	tumor specific	1	is-change_notSig	-0.266857
1_22000000_22010000	1	22000000	22010000	FALSE	0.10445	0.441547	TRUE	FALSE	-0.147061		FALSE	normal specific	1	is-change_notSig	-0.251511
1_22340000_22350000	1	22340000	22350000	FALSE	-0.369641	1.41137	TRUE	FALSE	-0.465171	0.998478	TRUE	conserved	1	is-change_notSig	-0.0955304
1_22730000_22740000	1	22730000	22740000	FALSE	0.159158	0.377744	TRUE	FALSE	-0.535137	1.17928	TRUE	conserved	1	is enhance	-0.694294
1_22980000_22990000	1	22980000	22990000	FALSE	-0.114338	0.871224	TRUE	FALSE	-0.486825	0.929197	TRUE	conserved	1	is-change_notSig	-0.372488
1_23280000_23290000	1	23280000	23290000	FALSE	-0.301816	1.13352	TRUE	FALSE	-0.576669	1.28602	TRUE	conserved	1	is-change_notSig	-0.274853
1_23610000_23620000	1	23610000	23620000	FALSE	0.220911	0.0934015	FALSE	FALSE	-0.0306179	0.461743	TRUE	tumor specific	1	is-change_notSig	-0.251528
1_24070000_24080000	1	24070000	24080000	FALSE	-0.0731689	0.318073	TRUE	FALSE	-0.194904		FALSE	normal specific	1	is-change_notSig	-0.121736
1_24080000_24090000	1	24080000	24090000	FALSE	-0.0721239		FALSE	FALSE	-0.21137	0.44447	TRUE	tumor specific	1	is-change_notSig	-0.139246
1_24380000_24390000	1	24380000	24390000	FALSE	-0.143839	0.865627	TRUE	FALSE	-0.304742	0.813143	TRUE	conserved	1	is-change_notSig	-0.160903
1_24970000_24980000	1	24970000	24980000	FALSE	-0.241372	0.966571	TRUE	FALSE	-0.68928	1.42249	TRUE	conserved	1	is enhance	-0.447908
1_25170000_25180000	1	25170000	25180000	FALSE	-0.0169992	0.415554	TRUE	FALSE	-0.259222	0.424612	TRUE	conserved	1	is-change_notSig	-0.242223
1_26140000_26150000	1	26140000	26150000	FALSE	-0.178195		FALSE	FALSE	-0.468882	1.08389	TRUE	tumor specific	1	is-change_notSig	-0.290687
1_26150000_26160000	1	26150000	26160000	FALSE	-0.19662	0.825513	TRUE	FALSE	-0.349879		FALSE	normal specific	1	is-change_notSig	-0.15326
1_26340000_26350000	1	26340000	26350000	FALSE	-0.0331496		FALSE	FALSE	-0.0836263	0.664502	TRUE	tumor specific	1	is-change_notSig	-0.0504767
1_26350000_26360000	1	26350000	26360000	FALSE	-0.0338968	0.408632	TRUE	FALSE	-0.0764394		FALSE	normal specific	1	is-change_notSig	-0.0425426
1_27220000_27230000	1	27220000	27230000	FALSE	-0.337444		FALSE	FALSE	-0.472476	1.35092	TRUE	tumor specific	1	is-change_notSig	-0.135032
1_27240000_27250000	1	27240000	27250000	FALSE	-0.386564	1.43667	TRUE	FALSE	-0.428778		FALSE	normal specific	1	is-change_notSig	-0.0422139
1_27620000_27630000	1	27620000	27630000	FALSE	0.26346	0.560798	TRUE	FALSE	-0.0479744	0.821346	TRUE	conserved	1	is-change_notSig	-0.311434
1_27990000_28000000	1	27990000	28000000	FALSE	-0.0656023		FALSE	FALSE	-0.28332	0.816599	TRUE	tumor specific	1	is-change_notSig	-0.217718
1_28000000_28010000	1	28000000	28010000	FALSE	-0.0696789	0.590418	TRUE	FALSE	-0.252369		FALSE	normal specific	1	is-change_notSig	-0.18269
1_28560000_28570000	1	28560000	28570000	FALSE	-0.243896	0.983167	TRUE	FALSE	-0.41245	1.22665	TRUE	conserved	1	is-change_notSig	-0.168554
1_28950000_28960000	1	28950000	28960000	FALSE	0.0310333		FALSE	FALSE	-0.125822	0.899297	TRUE	tumor specific	1	is-change_notSig	-0.156855
1_29090000_29100000	1	29090000	29100000	FALSE	0.0196796	0.678171	TRUE	FALSE	-0.0909398	0.238277	FALSE	normal specific	1	is-change_notSig	-0.110619
1_29550000_29560000	1	29550000	29560000	FALSE	-1.24541	1.85969	TRUE	FALSE	-1.75455		FALSE	normal specific	1	is enhance	-0.50914
1_29560000_29570000	1	29560000	29570000	FALSE	-1.16649		FALSE	FALSE	-1.77124	2.81034	TRUE	tumor specific	1	is enhance	-0.60475
1_30570000_30580000	1	30570000	30580000	FALSE	-0.0243368		FALSE	FALSE	-0.383867	0.713413	TRUE	tumor specific	1	is-change_notSig	-0.359531
1_30580000_30590000	1	30580000	30590000	FALSE	-0.0253122	0.394013	TRUE	FALSE	-0.373856		FALSE	normal specific	1	is-change_notSig	-0.348544
1_31180000_31190000	1	31180000	31190000	FALSE	-1.28482	2.0251	TRUE	FALSE	-1.5189	1.97925	TRUE	conserved	1	is-change_notSig	-0.234072
1_31400000_31410000	1	31400000	31410000	FALSE	0.0380029	0.2821	TRUE	FALSE	-0.170914	0.435825	TRUE	conserved	1	is-change_notSig	-0.208916
1_31640000_31650000	1	31640000	31650000	FALSE	0.0840189	0.307852	TRUE	FALSE	-0.215677	0.66044	TRUE	conserved	1	is-change_notSig	-0.299696
1_32010000_32020000	1	32010000	32020000	FALSE	-0.0800575	0.568002	TRUE	FALSE	0.0702518		FALSE	normal specific	1	is-change_notSig	0.150309
1_32100000_32110000	1	32100000	32110000	FALSE	0.0248577		FALSE	FALSE	-0.0719136	0.565279	TRUE	tumor specific	1	is-change_notSig	-0.0967713
1_32530000_32540000	1	32530000	32540000	FALSE	-0.105111		FALSE	FALSE	-0.138838	0.676439	TRUE	tumor specific	1	is-change_notSig	-0.0337262
1_32540000_32550000	1	32540000	32550000	FALSE	-0.112293	0.538968	TRUE	FALSE	-0.096847		FALSE	normal specific	1	is-change_notSig	0.0154457
1_32850000_32860000	1	32850000	32860000	FALSE	-0.190472		FALSE	FALSE	-0.416181	1.02554	TRUE	tumor specific	1	is-change_notSig	-0.225709
1_32860000_32870000	1	32860000	32870000	FALSE	-0.192208	0.88488	TRUE	FALSE	-0.396275		FALSE	normal specific	1	is-change_notSig	-0.204067
1_33270000_33280000	1	33270000	33280000	FALSE	-0.0309579		FALSE	FALSE	-0.22628	0.963867	TRUE	tumor specific	1	is-change_notSig	-0.195322
1_33280000_33290000	1	33280000	33290000	FALSE	-0.0394971	0.5945	TRUE	FALSE	-0.219742		FALSE	normal specific	1	is-change_notSig	-0.180245
1_33560000_33570000	1	33560000	33570000	FALSE	-0.272026	0.901516	TRUE	FALSE	-0.386206	1.04806	TRUE	conserved	1	is-change_notSig	-0.11418
1_34090000_34100000	1	34090000	34100000	FALSE	-1.04081	1.74523	TRUE	FALSE	-0.885092	1.43846	TRUE	conserved	1	is-change_notSig	0.155715
1_34620000_34630000	1	34620000	34630000	FALSE	-0.096613	0.232177	FALSE	FALSE	-0.365245	0.720258	TRUE	tumor specific	1	is-change_notSig	-0.268632
1_35220000_35230000	1	35220000	35230000	FALSE	-1.03073	1.26679	TRUE	FALSE	-0.931482	1.67624	TRUE	conserved	1	is-change_notSig	0.0992506
1_36270000_36280000	1	36270000	36280000	FALSE	-0.536887	1.08539	TRUE	FALSE	-0.506407	1.22649	TRUE	conserved	1	is-change_notSig	0.0304799
1_36550000_36560000	1	36550000	36560000	FALSE	-0.0937223	0.371979	TRUE	FALSE	-0.315832	0.814941	TRUE	conserved	1	is-change_notSig	-0.22211
1_36930000_36940000	1	36930000	36940000	FALSE	-1.48393	2.46442	TRUE	FALSE	-1.2649	1.88393	TRUE	conserved	1	is-change_notSig	0.219032
1_37500000_37510000	1	37500000	37510000	FALSE	0.0827916	0.213451	FALSE	FALSE	-0.22766	0.628168	TRUE	tumor specific	1	is-change_notSig	-0.310452
1_37900000_37910000	1	37900000	37910000	FALSE	-0.969193	1.07655	TRUE	FALSE	-1.13863	1.31637	TRUE	conserved	1	is-change_notSig	-0.169439
1_38490000_38500000	1	38490000	38500000	FALSE	-1.02403	1.37021	TRUE	FALSE	-1.47141	2.31876	TRUE	conserved	1	is enhance	-0.447381
1_39290000_39300000	1	39290000	39300000	FALSE	-1.07968	1.55438	TRUE	FALSE	-1.46657	1.84067	TRUE	conserved	1	is-change_notSig	-0.386891
1_39550000_39560000	1	39550000	39560000	FALSE	-0.18475	0.178065	FALSE	FALSE	-0.445261	0.543506	TRUE	tumor specific	1	is-change_notSig	-0.26051
1_40030000_40040000	1	40030000	40040000	FALSE	-0.073731	0.354295	TRUE	FALSE	0.0712567		FALSE	normal specific	1	is-change_notSig	0.144988
1_40040000_40050000	1	40040000	40050000	FALSE	-0.0659267		FALSE	FALSE	0.0652617	0.478431	TRUE	tumor specific	1	is-change_notSig	0.131188
1_40510000_40520000	1	40510000	40520000	FALSE	-0.627649	1.37332	TRUE	FALSE	-0.729202	1.43812	TRUE	conserved	1	is-change_notSig	-0.101553
1_40880000_40890000	1	40880000	40890000	FALSE	-0.113053		FALSE	FALSE	-0.304952	0.629007	TRUE	tumor specific	1	is-change_notSig	-0.191899
1_40900000_40910000	1	40900000	40910000	FALSE	-0.163713	0.706021	TRUE	FALSE	-0.189936		FALSE	normal specific	1	is-change_notSig	-0.0262231
1_41440000_41450000	1	41440000	41450000	FALSE	-0.192994		FALSE	FALSE	-0.393842	0.953058	TRUE	tumor specific	1	is-change_notSig	-0.200848
1_41450000_41460000	1	41450000	41460000	FALSE	-0.195229	0.697094	TRUE	FALSE	-0.36843		FALSE	normal specific	1	is-change_notSig	-0.173201
1_41980000_41990000	1	41980000	41990000	FALSE	-0.573138		FALSE	FALSE	-0.683647	1.35278	TRUE	tumor specific	1	is-change_notSig	-0.110509
1_41990000_42000000	1	41990000	42000000	FALSE	-0.577469	1.39377	TRUE	FALSE	-0.668537		FALSE	normal specific	1	is-change_notSig	-0.0910677
1_42600000_42610000	1	42600000	42610000	FALSE	-0.228848	0.897074	TRUE	FALSE	-0.422757		FALSE	normal specific	1	is-change_notSig	-0.193909
1_42610000_42620000	1	42610000	42620000	FALSE	-0.218209		FALSE	FALSE	-0.427292	0.801066	TRUE	tumor specific	1	is-change_notSig	-0.209084
1_43220000_43230000	1	43220000	43230000	FALSE	-0.190994		FALSE	FALSE	-0.529658	1.10778	TRUE	tumor specific	1	is-change_notSig	-0.338664
1_43230000_43240000	1	43230000	43240000	FALSE	-0.198871	0.752952	TRUE	FALSE	-0.52374		FALSE	normal specific	1	is-change_notSig	-0.324869
1_43620000_43630000	1	43620000	43630000	FALSE	-0.40317	1.12299	TRUE	FALSE	-0.36683	1.03039	TRUE	conserved	1	is-change_notSig	0.0363409
1_43960000_43970000	1	43960000	43970000	FALSE	0.144619	0.542826	TRUE	FALSE	-0.0156576	0.596793	TRUE	conserved	1	is-change_notSig	-0.160277
1_44520000_44530000	1	44520000	44530000	FALSE	-0.336228	1.02912	TRUE	FALSE	-0.713398	1.43387	TRUE	conserved	1	is-change_notSig	-0.37717
1_45130000_45140000	1	45130000	45140000	FALSE	-0.9896		FALSE	FALSE	-1.06997	1.9624	TRUE	tumor specific	1	is-change_notSig	-0.0803663
1_45140000_45150000	1	45140000	45150000	FALSE	-1.00403	1.89152	TRUE	FALSE	-1.04969		FALSE	normal specific	1	is-change_notSig	-0.0456589
1_45470000_45480000	1	45470000	45480000	FALSE	0.146859	0.334081	TRUE	FALSE	-0.310009	0.684334	TRUE	conserved	1	is enhance	-0.456869
1_45770000_45780000	1	45770000	45780000	FALSE	-0.116616	0.756391	TRUE	FALSE	-0.350168	0.808246	TRUE	conserved	1	is-change_notSig	-0.233552
1_46050000_46060000	1	46050000	46060000	FALSE	-0.103702	0.550731	TRUE	FALSE	-0.386494	1.23365	TRUE	conserved	1	is-change_notSig	-0.282792
1_46820000_46830000	1	46820000	46830000	FALSE	-0.722492	1.24896	TRUE	FALSE	-0.555161	1.01213	TRUE	conserved	1	is-change_notSig	0.167331
1_47200000_47210000	1	47200000	47210000	FALSE	-0.685933	0.88946	TRUE	FALSE	-0.865924	1.65757	TRUE	conserved	1	is-change_notSig	-0.179991
1_47630000_47640000	1	47630000	47640000	FALSE	-0.675705		FALSE	FALSE	-0.673436	1.2868	TRUE	tumor specific	1	is-change_notSig	0.00226925
1_47890000_47900000	1	47890000	47900000	FALSE	-0.284974	0.196751	FALSE	FALSE	-0.527956	0.602481	TRUE	tumor specific	1	is-change_notSig	-0.242982
1_48190000_48200000	1	48190000	48200000	FALSE	-0.656177	0.930365	TRUE	FALSE	-0.561998	0.876599	TRUE	conserved	1	is-change_notSig	0.0941787
1_48540000_48550000	1	48540000	48550000	FALSE	-0.385524	0.281861	TRUE	FALSE	-0.317979		FALSE	normal specific	1	is-change_notSig	0.0675458
1_48550000_48560000	1	48550000	48560000	FALSE	-0.384891		FALSE	FALSE	-0.331626	0.403967	TRUE	tumor specific	1	is-change_notSig	0.0532653
1_48700000_48710000	1	48700000	48710000	FALSE	-0.396952	0.464112	TRUE	FALSE	-0.364819	0.607533	TRUE	conserved	1	is-change_notSig	0.0321335
1_49000000_49010000	1	49000000	49010000	FALSE	-0.487828	0.564236	TRUE	FALSE	-0.600617		FALSE	normal specific	1	is-change_notSig	-0.112789
1_49010000_49020000	1	49010000	49020000	FALSE	-0.46464		FALSE	FALSE	-0.607997	0.840878	TRUE	tumor specific	1	is-change_notSig	-0.143357
1_49350000_49360000	1	49350000	49360000	FALSE	-0.409051	0.580497	TRUE	FALSE	-0.518732		FALSE	normal specific	1	is-change_notSig	-0.10968
1_49370000_49380000	1	49370000	49380000	FALSE	-0.395597		FALSE	FALSE	-0.527126	0.746663	TRUE	tumor specific	1	is-change_notSig	-0.131529
1_50540000_50550000	1	50540000	50550000	FALSE	-0.00239012		FALSE	FALSE	-0.236877	0.373917	TRUE	tumor specific	1	is-change_notSig	-0.234486
1_50810000_50820000	1	50810000	50820000	FALSE	-1.30982	2.23169	TRUE	FALSE	-1.6607	2.62786	TRUE	conserved	1	is-change_notSig	-0.350884
1_51200000_51210000	1	51200000	51210000	FALSE	-0.306245		FALSE	FALSE	-0.43505	0.86793	TRUE	tumor specific	1	is-change_notSig	-0.128806
1_51210000_51220000	1	51210000	51220000	FALSE	-0.312781	0.687616	TRUE	FALSE	-0.418332		FALSE	normal specific	1	is-change_notSig	-0.105551
1_51670000_51680000	1	51670000	51680000	FALSE	-0.508175		FALSE	FALSE	-0.580732	1.24778	TRUE	tumor specific	1	is-change_notSig	-0.0725572
1_51680000_51690000	1	51680000	51690000	FALSE	-0.51703	0.996814	TRUE	FALSE	-0.577078		FALSE	normal specific	1	is-change_notSig	-0.0600479
1_52340000_52350000	1	52340000	52350000	FALSE	-0.196538	0.281206	TRUE	FALSE	-0.24062	0.505667	TRUE	conserved	1	is-change_notSig	-0.0440815
1_52490000_52500000	1	52490000	52500000	FALSE	-0.399826		FALSE	FALSE	-0.341899	0.970828	TRUE	tumor specific	1	is-change_notSig	0.0579275
1_52510000_52520000	1	52510000	52520000	FALSE	-0.41451	0.950592	TRUE	FALSE	-0.300226		FALSE	normal specific	1	is-change_notSig	0.114284
1_52830000_52840000	1	52830000	52840000	FALSE	-0.010161		FALSE	FALSE	-0.374568	1.23917	TRUE	tumor specific	1	is-change_notSig	-0.364407
1_52840000_52850000	1	52840000	52850000	FALSE	-0.0219715	0.640077	TRUE	FALSE	-0.351975		FALSE	normal specific	1	is-change_notSig	-0.330004
1_53160000_53170000	1	53160000	53170000	FALSE	-0.0146661	0.559283	TRUE	FALSE	-0.352194	1.0648	TRUE	conserved	1	is-change_notSig	-0.337528
1_53670000_53680000	1	53670000	53680000	FALSE	-0.745469		FALSE	FALSE	-0.757356	1.68958	TRUE	tumor specific	1	is-change_notSig	-0.0118867
1_53690000_53700000	1	53690000	53700000	FALSE	-0.80057	1.45276	TRUE	FALSE	-0.741716		FALSE	normal specific	1	is-change_notSig	0.0588536
1_53880000_53890000	1	53880000	53890000	FALSE	-0.367335		FALSE	FALSE	-0.37324	0.681161	TRUE	tumor specific	1	is-change_notSig	-0.00590463
1_54290000_54300000	1	54290000	54300000	FALSE	-0.630839	1.13964	TRUE	FALSE	-0.645859		FALSE	normal specific	1	is-change_notSig	-0.0150193
1_54300000_54310000	1	54300000	54310000	FALSE	-0.607241		FALSE	FALSE	-0.646069	1.34368	TRUE	tumor specific	1	is-change_notSig	-0.0388275
1_54520000_54530000	1	54520000	54530000	FALSE	-0.301797	0.341197	TRUE	FALSE	-0.451876	0.710386	TRUE	conserved	1	is-change_notSig	-0.150078
1_54960000_54970000	1	54960000	54970000	FALSE	-0.130891	0.437664	TRUE	FALSE	-0.449106	0.830005	TRUE	conserved	1	is-change_notSig	-0.318215
1_55340000_55350000	1	55340000	55350000	FALSE	-0.639375	0.255503	FALSE	FALSE	-0.397896	0.475963	TRUE	tumor specific	1	is-change_notSig	0.241479
1_55520000_55530000	1	55520000	55530000	FALSE	-0.773714	1.07636	TRUE	FALSE	-0.592901	0.813802	TRUE	conserved	1	is-change_notSig	0.180813
1_55750000_55760000	1	55750000	55760000	FALSE	-0.58967		FALSE	FALSE	-0.831453	1.30051	TRUE	tumor specific	1	is-change_notSig	-0.241783
1_55810000_55820000	1	55810000	55820000	FALSE	-0.657496	0.671986	TRUE	FALSE	-0.717832	0.00873515	FALSE	normal specific	1	is-change_notSig	-0.0603359
1_57050000_57060000	1	57050000	57060000	FALSE	-0.715315	0.021053	FALSE	FALSE	-1.05146	0.501846	TRUE	tumor specific	1	is-change_notSig	-0.336145
1_57290000_57300000	1	57290000	57300000	FALSE	-1.09918	1.99942	TRUE	FALSE	-1.07769	1.4821	TRUE	conserved	1	is-change_notSig	0.0214856
1_57880000_57890000	1	57880000	57890000	FALSE	-0.144666	0.238282	FALSE	FALSE	-0.668695	1.05585	TRUE	tumor specific	1	is enhance	-0.524029
1_58620000_58630000	1	58620000	58630000	FALSE	-0.368369		FALSE	FALSE	-0.467752	0.77545	TRUE	tumor specific	1	is-change_notSig	-0.0993829
1_58630000_58640000	1	58630000	58640000	FALSE	-0.376698	0.259489	TRUE	FALSE	-0.466597		FALSE	normal specific	1	is-change_notSig	-0.0898989
1_59170000_59180000	1	59170000	59180000	FALSE	-1.04785	1.15161	TRUE	FALSE	-1.23505	1.95232	TRUE	conserved	1	is-change_notSig	-0.187196
1_59750000_59760000	1	59750000	59760000	FALSE	0.336523	0.363292	TRUE	FALSE	-0.00754111	0.522004	TRUE	conserved	1	is-change_notSig	-0.344064
1_60230000_60240000	1	60230000	60240000	FALSE	-0.922451		FALSE	FALSE	-0.872547	0.4957	TRUE	tumor specific	1	is-change_notSig	0.0499039
1_60420000_60430000	1	60420000	60430000	FALSE	-1.00927	1.80388	TRUE	FALSE	-0.930232		FALSE	normal specific	1	is-change_notSig	0.079034
1_60430000_60440000	1	60430000	60440000	FALSE	-0.989237		FALSE	FALSE	-0.957551	1.57548	TRUE	tumor specific	1	is-change_notSig	0.0316862
1_61500000_61510000	1	61500000	61510000	FALSE	-0.465728	0.852795	TRUE	FALSE	-0.660901		FALSE	normal specific	1	is-change_notSig	-0.195172
1_61510000_61520000	1	61510000	61520000	FALSE	-0.431306		FALSE	FALSE	-0.687009	1.08697	TRUE	tumor specific	1	is-change_notSig	-0.255703
1_62310000_62320000	1	62310000	62320000	FALSE	-0.23313		FALSE	FALSE	-0.17424	0.518927	TRUE	tumor specific	1	is-change_notSig	0.0588893
1_62320000_62330000	1	62320000	62330000	FALSE	-0.254609	0.392805	TRUE	FALSE	-0.165459		FALSE	normal specific	1	is-change_notSig	0.0891499
1_62610000_62620000	1	62610000	62620000	FALSE	-0.59419	1.01081	TRUE	FALSE	-0.813265	1.35957	TRUE	conserved	1	is-change_notSig	-0.219075
1_62900000_62910000	1	62900000	62910000	FALSE	-0.837967	1.36823	TRUE	FALSE	-0.854454	1.41357	TRUE	conserved	1	is-change_notSig	-0.0164867
1_63280000_63290000	1	63280000	63290000	FALSE	-1.0633	1.68095	TRUE	FALSE	-1.05204		FALSE	normal specific	1	is-change_notSig	0.0112573
1_63290000_63300000	1	63290000	63300000	FALSE	-1.04163		FALSE	FALSE	-1.08898	1.67056	TRUE	tumor specific	1	is-change_notSig	-0.047354
1_64030000_64040000	1	64030000	64040000	FALSE	-0.914524	1.21922	TRUE	FALSE	-0.768442		FALSE	normal specific	1	is-change_notSig	0.146082
1_64060000_64070000	1	64060000	64070000	FALSE	-0.884367		FALSE	FALSE	-0.818874	1.10482	TRUE	tumor specific	1	is-change_notSig	0.0654926
1_64710000_64720000	1	64710000	64720000	FALSE	-0.994673	1.60123	TRUE	FALSE	-1.15964	1.80067	TRUE	conserved	1	is-change_notSig	-0.164967
1_65290000_65300000	1	65290000	65300000	FALSE	-0.213011	0.527847	TRUE	FALSE	-0.515038	0.993352	TRUE	conserved	1	is-change_notSig	-0.302027
1_65520000_65530000	1	65520000	65530000	FALSE	-0.0552831		FALSE	FALSE	-0.195711	0.627368	TRUE	tumor specific	1	is-change_notSig	-0.140428
1_65680000_65690000	1	65680000	65690000	FALSE	-0.20109	0.508575	TRUE	FALSE	-0.127763	0.165595	FALSE	normal specific	1	is-change_notSig	0.0733266
1_66150000_66160000	1	66150000	66160000	FALSE	-0.345278		FALSE	FALSE	-0.368013	0.844896	TRUE	tumor specific	1	is-change_notSig	-0.0227352
1_66340000_66350000	1	66340000	66350000	FALSE	-0.449236	0.940098	TRUE	FALSE	-0.0822288		FALSE	normal specific	1	is-change_notSig	0.367007
1_66700000_66710000	1	66700000	66710000	FALSE	-0.152569	0.461665	TRUE	FALSE	-0.487772	0.92679	TRUE	conserved	1	is-change_notSig	-0.335203
1_66930000_66940000	1	66930000	66940000	FALSE	-0.176023	0.318906	TRUE	FALSE	-0.222382	0.0357425	FALSE	normal specific	1	is-change_notSig	-0.046359
1_67200000_67210000	1	67200000	67210000	FALSE	-0.523211		FALSE	FALSE	-0.653201	1.02067	TRUE	tumor specific	1	is-change_notSig	-0.12999
1_67210000_67220000	1	67210000	67220000	FALSE	-0.549576	0.968829	TRUE	FALSE	-0.649277		FALSE	normal specific	1	is-change_notSig	-0.0997006
1_67670000_67680000	1	67670000	67680000	FALSE	-0.338597	0.41662	TRUE	FALSE	-0.28657		FALSE	normal specific	1	is-change_notSig	0.0520276
1_67680000_67690000	1	67680000	67690000	FALSE	-0.328866		FALSE	FALSE	-0.289753	0.553225	TRUE	tumor specific	1	is-change_notSig	0.0391132
1_67980000_67990000	1	67980000	67990000	FALSE	-0.490293	0.754983	TRUE	FALSE	-0.749886	1.38599	TRUE	conserved	1	is-change_notSig	-0.259593
1_68300000_68310000	1	68300000	68310000	FALSE	-0.1917	0.576619	TRUE	FALSE	-0.195479	0.731764	TRUE	conserved	1	is-change_notSig	-0.00377939
1_68570000_68580000	1	68570000	68580000	FALSE	-0.41665	0.699236	TRUE	FALSE	-0.528783	1.06284	TRUE	conserved	1	is-change_notSig	-0.112133
1_68920000_68930000	1	68920000	68930000	FALSE	-0.64381	0.802033	TRUE	FALSE	-0.990523		FALSE	normal specific	1	is-change_notSig	-0.346712
1_68930000_68940000	1	68930000	68940000	FALSE	-0.638369		FALSE	FALSE	-1.00096	1.37738	TRUE	tumor specific	1	is-change_notSig	-0.362589
1_70220000_70230000	1	70220000	70230000	FALSE	-0.224849		FALSE	FALSE	-0.704919	0.774048	TRUE	tumor specific	1	is enhance	-0.48007
1_70580000_70590000	1	70580000	70590000	FALSE	-0.968501	1.27975	TRUE	FALSE	-0.445976		FALSE	normal specific	1	is weak	0.522525
1_70980000_70990000	1	70980000	70990000	FALSE	-0.87579		FALSE	FALSE	-1.06126	1.35522	TRUE	tumor specific	1	is-change_notSig	-0.185474
1_70990000_71000000	1	70990000	71000000	FALSE	-0.914505	1.10408	TRUE	FALSE	-1.05993		FALSE	normal specific	1	is-change_notSig	-0.14543
1_71520000_71530000	1	71520000	71530000	FALSE	-1.33299		FALSE	FALSE	-1.96404	3.33824	TRUE	tumor specific	1	is enhance	-0.631047
1_71540000_71550000	1	71540000	71550000	FALSE	-1.38602	1.7218	TRUE	FALSE	-1.87844		FALSE	normal specific	1	is enhance	-0.49242
1_72510000_72520000	1	72510000	72520000	FALSE	-0.0721387		FALSE	FALSE	-0.32583	0.600908	TRUE	tumor specific	1	is-change_notSig	-0.253692
1_73080000_73090000	1	73080000	73090000	FALSE	-0.363327	0.634353	TRUE	FALSE	-0.568304		FALSE	normal specific	1	is-change_notSig	-0.204977
1_73090000_73100000	1	73090000	73100000	FALSE	-0.356577		FALSE	FALSE	-0.570569	0.930192	TRUE	tumor specific	1	is-change_notSig	-0.213992
1_75210000_75220000	1	75210000	75220000	FALSE	-1.43251	1.8248	TRUE	FALSE	-1.53009		FALSE	normal specific	1	is-change_notSig	-0.0975796
1_75220000_75230000	1	75220000	75230000	FALSE	-1.42215		FALSE	FALSE	-1.54443	2.02684	TRUE	tumor specific	1	is-change_notSig	-0.122285
1_75680000_75690000	1	75680000	75690000	FALSE	-0.755961	0.861745	TRUE	FALSE	-0.913379		FALSE	normal specific	1	is-change_notSig	-0.157418
1_75690000_75700000	1	75690000	75700000	FALSE	-0.755818		FALSE	FALSE	-0.927326	1.21071	TRUE	tumor specific	1	is-change_notSig	-0.171508
1_76180000_76190000	1	76180000	76190000	FALSE	-0.773664	0.0509362	FALSE	FALSE	-0.893283	1.3109	TRUE	tumor specific	1	is-change_notSig	-0.119618
1_76270000_76280000	1	76270000	76280000	FALSE	-0.840339	1.16014	TRUE	FALSE	-0.824101	0.00164986	FALSE	normal specific	1	is-change_notSig	0.0162385
1_77330000_77340000	1	77330000	77340000	FALSE	-0.0175173	0.162282	FALSE	FALSE	-0.313238	0.612629	TRUE	tumor specific	1	is-change_notSig	-0.29572
1_77600000_77610000	1	77600000	77610000	FALSE	-1.10432	1.43514	TRUE	FALSE	-1.29994	1.74692	TRUE	conserved	1	is-change_notSig	-0.195625
1_78010000_78020000	1	78010000	78020000	FALSE	-0.39013	0.48355	TRUE	FALSE	-0.149569	0.182493	FALSE	normal specific	1	is-change_notSig	0.240561
1_78150000_78160000	1	78150000	78160000	FALSE	-0.306052	0.0615816	FALSE	FALSE	-0.256009	0.568353	TRUE	tumor specific	1	is-change_notSig	0.0500436
1_78600000_78610000	1	78600000	78610000	FALSE	-1.4332	2.21456	TRUE	FALSE	-1.95844	2.60982	TRUE	conserved	1	is enhance	-0.525238
1_79200000_79210000	1	79200000	79210000	FALSE	-0.820723	1.01091	TRUE	FALSE	-0.902642	0.00419517	FALSE	normal specific	1	is-change_notSig	-0.0819189
1_79280000_79290000	1	79280000	79290000	FALSE	-0.764975		FALSE	FALSE	-0.941861	1.24283	TRUE	tumor specific	1	is-change_notSig	-0.176886
1_79700000_79710000	1	79700000	79710000	FALSE	-0.361301		FALSE	FALSE	-0.815308	0.778265	TRUE	tumor specific	1	is enhance	-0.454007
1_79870000_79880000	1	79870000	79880000	FALSE	-0.469408	0.309021	TRUE	FALSE	-0.633124		FALSE	normal specific	1	is-change_notSig	-0.163716
1_80590000_80600000	1	80590000	80600000	FALSE	-0.532397	0.483841	TRUE	FALSE	-0.635733		FALSE	normal specific	1	is-change_notSig	-0.103336
1_80680000_80690000	1	80680000	80690000	FALSE	-0.474689		FALSE	FALSE	-0.687592	0.383007	TRUE	tumor specific	1	is-change_notSig	-0.212903
1_81750000_81760000	1	81750000	81760000	FALSE	-0.442164	0.354259	TRUE	FALSE	-0.618153		FALSE	normal specific	1	is-change_notSig	-0.175989
1_82260000_82270000	1	82260000	82270000	FALSE	-0.583714	0.721057	TRUE	FALSE	-0.878614	0.985208	TRUE	conserved	1	is-change_notSig	-0.2949
1_83070000_83080000	1	83070000	83080000	FALSE	-0.229862	0.356251	TRUE	FALSE	-0.51656		FALSE	normal specific	1	is-change_notSig	-0.286699
1_83170000_83180000	1	83170000	83180000	FALSE	-0.143687		FALSE	FALSE	-0.603659	0.67573	TRUE	tumor specific	1	is enhance	-0.459973
1_84320000_84330000	1	84320000	84330000	FALSE	-1.23668		FALSE	FALSE	-1.55525	1.88278	TRUE	tumor specific	1	is-change_notSig	-0.318569
1_84330000_84340000	1	84330000	84340000	FALSE	-1.27738	1.57698	TRUE	FALSE	-1.54369		FALSE	normal specific	1	is-change_notSig	-0.26631
1_84600000_84610000	1	84600000	84610000	FALSE	-0.067054	0.198605	FALSE	FALSE	-0.353666	0.590587	TRUE	tumor specific	1	is-change_notSig	-0.286612
1_84910000_84920000	1	84910000	84920000	FALSE	-0.0700686	0.385747	TRUE	FALSE	-0.206544	0.537071	TRUE	conserved	1	is-change_notSig	-0.136475
1_85240000_85250000	1	85240000	85250000	FALSE	-0.717848	0.927662	TRUE	FALSE	-1.18707	1.23002	TRUE	conserved	1	is enhance	-0.469221
1_85730000_85740000	1	85730000	85740000	FALSE	-0.85904		FALSE	FALSE	-1.30253	1.93504	TRUE	tumor specific	1	is enhance	-0.443491
1_85750000_85760000	1	85750000	85760000	FALSE	-0.943416	1.34881	TRUE	FALSE	-1.2224		FALSE	normal specific	1	is-change_notSig	-0.278988
1_86160000_86170000	1	86160000	86170000	FALSE	-0.353764		FALSE	FALSE	-0.241507	0.542652	TRUE	tumor specific	1	is-change_notSig	0.112257
1_86810000_86820000	1	86810000	86820000	FALSE	-0.606762	1.00439	TRUE	FALSE	-0.594993		FALSE	normal specific	1	is-change_notSig	0.0117696
1_86830000_86840000	1	86830000	86840000	FALSE	-0.540407		FALSE	FALSE	-0.684284	1.24361	TRUE	tumor specific	1	is-change_notSig	-0.143877
1_87170000_87180000	1	87170000	87180000	FALSE	-0.334234	0.624467	TRUE	FALSE	-0.463325	0.0285036	FALSE	normal specific	1	is-change_notSig	-0.129091
1_87210000_87220000	1	87210000	87220000	FALSE	-0.332015	0.0136204	FALSE	FALSE	-0.537977	0.861489	TRUE	tumor specific	1	is-change_notSig	-0.205962
1_87570000_87580000	1	87570000	87580000	FALSE	-1.02142	1.33702	TRUE	FALSE	-1.4429	2.19385	TRUE	conserved	1	is enhance	-0.421484
1_88520000_88530000	1	88520000	88530000	FALSE	-0.191584	0.268458	TRUE	FALSE	-0.288043		FALSE	normal specific	1	is-change_notSig	-0.0964587
1_89060000_89070000	1	89060000	89070000	FALSE	-0.663221	0.695812	TRUE	FALSE	-0.901483		FALSE	normal specific	1	is-change_notSig	-0.238262
1_89090000_89100000	1	89090000	89100000	FALSE	-0.63762		FALSE	FALSE	-0.931975	0.942957	TRUE	tumor specific	1	is-change_notSig	-0.294355
1_89410000_89420000	1	89410000	89420000	FALSE	-1.0983	1.56828	TRUE	FALSE	-0.870824		FALSE	normal specific	1	is-change_notSig	0.227471
1_89440000_89450000	1	89440000	89450000	FALSE	-1.08467		FALSE	FALSE	-0.978981	1.03633	TRUE	tumor specific	1	is-change_notSig	0.105692
1_89920000_89930000	1	89920000	89930000	FALSE	-0.656601	1.03605	TRUE	FALSE	-0.745651	1.29212	TRUE	conserved	1	is-change_notSig	-0.0890498
1_90240000_90250000	1	90240000	90250000	FALSE	-0.0693388	0.372159	TRUE	FALSE	-0.101405	0.542204	TRUE	conserved	1	is-change_notSig	-0.0320662
1_90500000_90510000	1	90500000	90510000	FALSE	-1.46133		FALSE	FALSE	-1.13713	1.72098	TRUE	tumor specific	1	is-change_notSig	0.324199
1_90510000_90520000	1	90510000	90520000	FALSE	-1.48885	2.754	TRUE	FALSE	-1.12909		FALSE	normal specific	1	is-change_notSig	0.359766
1_91030000_91040000	1	91030000	91040000	FALSE	-0.33701		FALSE	FALSE	-0.371614	0.590455	TRUE	tumor specific	1	is-change_notSig	-0.0346036
1_91040000_91050000	1	91040000	91050000	FALSE	-0.344012	0.485304	TRUE	FALSE	-0.369221		FALSE	normal specific	1	is-change_notSig	-0.0252093
1_91630000_91640000	1	91630000	91640000	FALSE	-0.596311	0.753613	TRUE	FALSE	-0.8066	1.28853	TRUE	conserved	1	is-change_notSig	-0.210288
1_92400000_92410000	1	92400000	92410000	FALSE	-0.95714		FALSE	FALSE	-1.13869	1.92925	TRUE	tumor specific	1	is-change_notSig	-0.181549
1_92410000_92420000	1	92410000	92420000	FALSE	-0.979248	1.6483	TRUE	FALSE	-1.12285		FALSE	normal specific	1	is-change_notSig	-0.143603
1_92760000_92770000	1	92760000	92770000	FALSE	-0.45838		FALSE	FALSE	-0.604459	0.98374	TRUE	tumor specific	1	is-change_notSig	-0.14608
1_92770000_92780000	1	92770000	92780000	FALSE	-0.461097	0.680411	TRUE	FALSE	-0.586341		FALSE	normal specific	1	is-change_notSig	-0.125244
1_93290000_93300000	1	93290000	93300000	FALSE	-0.516607	0.766906	TRUE	FALSE	-0.628301	1.12665	TRUE	conserved	1	is-change_notSig	-0.111694
1_93750000_93760000	1	93750000	93760000	FALSE	-0.135451	0.348866	TRUE	FALSE	-0.223771		FALSE	normal specific	1	is-change_notSig	-0.0883201
1_93760000_93770000	1	93760000	93770000	FALSE	-0.116986		FALSE	FALSE	-0.2412	0.603351	TRUE	tumor specific	1	is-change_notSig	-0.124213
1_94340000_94350000	1	94340000	94350000	FALSE	-0.822943		FALSE	FALSE	-1.13696	1.86563	TRUE	tumor specific	1	is-change_notSig	-0.314021
1_94880000_94890000	1	94880000	94890000	FALSE	-0.501132	1.30792	TRUE	FALSE	-0.700409		FALSE	normal specific	1	is-change_notSig	-0.199277
1_94930000_94940000	1	94930000	94940000	FALSE	-0.409609		FALSE	FALSE	-0.870752	1.60283	TRUE	tumor specific	1	is enhance	-0.461144
1_95270000_95280000	1	95270000	95280000	FALSE	-0.329271	0.736694	TRUE	FALSE	-0.56391	1.05628	TRUE	conserved	1	is-change_notSig	-0.234639
1_95530000_95540000	1	95530000	95540000	FALSE	-0.655651	0.225716	FALSE	FALSE	-0.851785	0.463533	TRUE	tumor specific	1	is-change_notSig	-0.196133
1_95720000_95730000	1	95720000	95730000	FALSE	-1.02171	1.49553	TRUE	FALSE	-0.863513		FALSE	normal specific	1	is-change_notSig	0.158192
1_95740000_95750000	1	95740000	95750000	FALSE	-1.00046		FALSE	FALSE	-0.878765	1.43761	TRUE	tumor specific	1	is-change_notSig	0.121694
1_96690000_96700000	1	96690000	96700000	FALSE	-0.291734	0.417015	TRUE	FALSE	-0.36762		FALSE	normal specific	1	is-change_notSig	-0.0758859
1_96700000_96710000	1	96700000	96710000	FALSE	-0.276088		FALSE	FALSE	-0.370364	0.540816	TRUE	tumor specific	1	is-change_notSig	-0.094276
1_97410000_97420000	1	97410000	97420000	FALSE	-0.552855		FALSE	FALSE	-0.769793	0.940437	TRUE	tumor specific	1	is-change_notSig	-0.216937
1_97420000_97430000	1	97420000	97430000	FALSE	-0.554867	0.754198	TRUE	FALSE	-0.76701		FALSE	normal specific	1	is-change_notSig	-0.212143
1_98520000_98530000	1	98520000	98530000	FALSE	-0.876767	1.17973	TRUE	FALSE	-0.692998	0.983305	TRUE	conserved	1	is-change_notSig	0.183769
1_98960000_98970000	1	98960000	98970000	FALSE	-0.483538		FALSE	FALSE	-0.854797	1.19834	TRUE	tumor specific	1	is-change_notSig	-0.371259
1_98970000_98980000	1	98970000	98980000	FALSE	-0.487774	0.624613	TRUE	FALSE	-0.846676		FALSE	normal specific	1	is-change_notSig	-0.358903
1_99620000_99630000	1	99620000	99630000	FALSE	-0.290281	0.439475	TRUE	FALSE	-0.537222		FALSE	normal specific	1	is-change_notSig	-0.246941
1_99630000_99640000	1	99630000	99640000	FALSE	-0.27216		FALSE	FALSE	-0.540197	0.695113	TRUE	tumor specific	1	is-change_notSig	-0.268037
1_100220000_100230000	1	100220000	100230000	FALSE	-1.24856	2.10552	TRUE	FALSE	-1.37778	1.87043	TRUE	conserved	1	is-change_notSig	-0.12922
1_100930000_100940000	1	100930000	100940000	FALSE	-0.51139	0.866812	TRUE	FALSE	-0.77936	1.17835	TRUE	conserved	1	is-change_notSig	-0.26797
1_101340000_101350000	1	101340000	101350000	FALSE	-1.21406		FALSE	FALSE	-1.55139	2.51429	TRUE	tumor specific	1	is-change_notSig	-0.337328
1_101350000_101360000	1	101350000	101360000	FALSE	-1.24298	1.67785	TRUE	FALSE	-1.52634		FALSE	normal specific	1	is-change_notSig	-0.283354
1_101850000_101860000	1	101850000	101860000	FALSE	-0.931974	1.49394	TRUE	FALSE	-1.05019		FALSE	normal specific	1	is-change_notSig	-0.118219
1_101870000_101880000	1	101870000	101880000	FALSE	-0.911087		FALSE	FALSE	-1.07009	1.39113	TRUE	tumor specific	1	is-change_notSig	-0.159004
1_103430000_103440000	1	103430000	103440000	FALSE	-0.328409	0.476237	TRUE	FALSE	-0.558425		FALSE	normal specific	1	is-change_notSig	-0.230015
1_103440000_103450000	1	103440000	103450000	FALSE	-0.316987		FALSE	FALSE	-0.565343	0.358162	TRUE	tumor specific	1	is-change_notSig	-0.248356
1_106470000_106480000	1	106470000	106480000	FALSE	-0.40897		FALSE	FALSE	-0.584818	0.47433	TRUE	tumor specific	1	is-change_notSig	-0.175848
1_106490000_106500000	1	106490000	106500000	FALSE	-0.423356	0.402373	TRUE	FALSE	-0.568126		FALSE	normal specific	1	is-change_notSig	-0.14477
1_107680000_107690000	1	107680000	107690000	FALSE	-0.475028	0.52622	TRUE	FALSE	-0.902988	0.973918	TRUE	conserved	1	is enhance	-0.42796
1_108300000_108310000	1	108300000	108310000	FALSE	-0.787652	1.02054	TRUE	FALSE	-1.13228	1.72514	TRUE	conserved	1	is-change_notSig	-0.344624
1_109290000_109300000	1	109290000	109300000	FALSE	-0.061794	0.273899	TRUE	FALSE	0.169245	0.270094	FALSE	normal specific	1	is-change_notSig	0.231039
1_109460000_109470000	1	109460000	109470000	FALSE	-0.0940655		FALSE	FALSE	-0.0156576	0.760916	TRUE	tumor specific	1	is-change_notSig	0.0784079
1_109480000_109490000	1	109480000	109490000	FALSE	-0.130654	0.848299	TRUE	FALSE	0.0202476		FALSE	normal specific	1	is-change_notSig	0.150902
1_110020000_110030000	1	110020000	110030000	FALSE	-0.0280057	0.599759	TRUE	FALSE	0.10405		FALSE	normal specific	1	is-change_notSig	0.132056
1_110080000_110090000	1	110080000	110090000	FALSE	0.0253506		FALSE	FALSE	-0.10491	1.0197	TRUE	tumor specific	1	is-change_notSig	-0.130261
1_110570000_110580000	1	110570000	110580000	FALSE	-0.637139	1.17457	TRUE	FALSE	-0.575796	1.35477	TRUE	conserved	1	is-change_notSig	0.0613425
1_111050000_111060000	1	111050000	111060000	FALSE	-0.530934	0.806612	TRUE	FALSE	-0.512436	0.96122	TRUE	conserved	1	is-change_notSig	0.0184981
1_111340000_111350000	1	111340000	111350000	FALSE	-0.520526		FALSE	FALSE	-0.378291	0.779381	TRUE	tumor specific	1	is-change_notSig	0.142235
1_111350000_111360000	1	111350000	111360000	FALSE	-0.553777	0.827415	TRUE	FALSE	-0.356438		FALSE	normal specific	1	is-change_notSig	0.197339
1_111980000_111990000	1	111980000	111990000	FALSE	-0.629202	1.15789	TRUE	FALSE	-0.89158		FALSE	normal specific	1	is-change_notSig	-0.262378
1_111990000_112000000	1	111990000	112000000	FALSE	-0.61984		FALSE	FALSE	-0.945465	1.68685	TRUE	tumor specific	1	is-change_notSig	-0.325625
1_112310000_112320000	1	112310000	112320000	FALSE	-0.491567		FALSE	FALSE	-0.484002	1.18148	TRUE	tumor specific	1	is-change_notSig	0.00756499
1_112320000_112330000	1	112320000	112330000	FALSE	-0.503365	0.804846	TRUE	FALSE	-0.414979		FALSE	normal specific	1	is-change_notSig	0.0883859
1_112890000_112900000	1	112890000	112900000	FALSE	-0.901586		FALSE	FALSE	-0.869643	1.48912	TRUE	tumor specific	1	is-change_notSig	0.0319429
1_112900000_112910000	1	112900000	112910000	FALSE	-0.901591	1.71323	TRUE	FALSE	-0.864306		FALSE	normal specific	1	is-change_notSig	0.0372846
1_113250000_113260000	1	113250000	113260000	FALSE	-0.580981	0.889701	TRUE	FALSE	-0.717069	1.32795	TRUE	conserved	1	is-change_notSig	-0.136088
1_113650000_113660000	1	113650000	113660000	FALSE	-0.746684	1.22739	TRUE	FALSE	-1.18931		FALSE	normal specific	1	is enhance	-0.442629
1_113670000_113680000	1	113670000	113680000	FALSE	-0.722211		FALSE	FALSE	-1.42285	2.39576	TRUE	tumor specific	1	is enhance	-0.700636
1_114210000_114220000	1	114210000	114220000	FALSE	-0.386347		FALSE	FALSE	-0.785654	1.25287	TRUE	tumor specific	1	is-change_notSig	-0.399308
1_114230000_114240000	1	114230000	114240000	FALSE	-0.445135	0.995672	TRUE	FALSE	-0.714892		FALSE	normal specific	1	is-change_notSig	-0.269756
1_114520000_114530000	1	114520000	114530000	FALSE	-0.283064		FALSE	FALSE	-0.741289	0.629831	TRUE	tumor specific	1	is enhance	-0.458225
1_114850000_114860000	1	114850000	114860000	FALSE	-0.45212	0.680506	TRUE	FALSE	-0.705905		FALSE	normal specific	1	is-change_notSig	-0.253785
1_114860000_114870000	1	114860000	114870000	FALSE	-0.448123		FALSE	FALSE	-0.725488	1.06157	TRUE	tumor specific	1	is-change_notSig	-0.277365
1_115320000_115330000	1	115320000	115330000	FALSE	-0.678345		FALSE	FALSE	-0.71315	0.736239	TRUE	tumor specific	1	is-change_notSig	-0.0348043
1_115330000_115340000	1	115330000	115340000	FALSE	-0.704965	1.29717	TRUE	FALSE	-0.699419		FALSE	normal specific	1	is-change_notSig	0.00554604
1_115670000_115680000	1	115670000	115680000	FALSE	-0.587245	0.533257	TRUE	FALSE	-0.801469	1.28383	TRUE	conserved	1	is-change_notSig	-0.214224
1_116130000_116140000	1	116130000	116140000	FALSE	-0.244837		FALSE	FALSE	-0.377825	0.711115	TRUE	tumor specific	1	is-change_notSig	-0.132988
1_116140000_116150000	1	116140000	116150000	FALSE	-0.245509	0.384104	TRUE	FALSE	-0.360046		FALSE	normal specific	1	is-change_notSig	-0.114537
1_116660000_116670000	1	116660000	116670000	FALSE	-0.781717	1.39807	TRUE	FALSE	-0.955995		FALSE	normal specific	1	is-change_notSig	-0.174278
1_116670000_116680000	1	116670000	116680000	FALSE	-0.74777		FALSE	FALSE	-0.960549	1.61822	TRUE	tumor specific	1	is-change_notSig	-0.212779
1_117080000_117090000	1	117080000	117090000	FALSE	-0.731981	1.37987	TRUE	FALSE	-0.768909	1.50988	TRUE	conserved	1	is-change_notSig	-0.0369285
1_117600000_117610000	1	117600000	117610000	FALSE	-0.374527	1.01079	TRUE	FALSE	-0.763005	1.34937	TRUE	conserved	1	is-change_notSig	-0.388478
1_118020000_118030000	1	118020000	118030000	FALSE	-0.160907	0.400873	TRUE	FALSE	-0.153846		FALSE	normal specific	1	is-change_notSig	0.0070608
1_118040000_118050000	1	118040000	118050000	FALSE	-0.14403		FALSE	FALSE	-0.226334	0.464737	TRUE	tumor specific	1	is-change_notSig	-0.0823045
1_118500000_118510000	1	118500000	118510000	FALSE	-1.02736	1.8933	TRUE	FALSE	-0.813217		FALSE	normal specific	1	is-change_notSig	0.21414
1_118520000_118530000	1	118520000	118530000	FALSE	-0.995125		FALSE	FALSE	-0.856461	1.72191	TRUE	tumor specific	1	is-change_notSig	0.138664
1_119550000_119560000	1	119550000	119560000	FALSE	-0.343203	0.356928	TRUE	FALSE	-0.453332	0.439497	TRUE	conserved	1	is-change_notSig	-0.110129
1_120080000_120090000	1	120080000	120090000	FALSE	-0.462921	0.760517	TRUE	FALSE	-0.462826		FALSE	normal specific	1	is-change_notSig	9.49176e-05
1_120110000_120120000	1	120110000	120120000	FALSE	-0.418915		FALSE	FALSE	-0.518931	0.888318	TRUE	tumor specific	1	is-change_notSig	-0.100016
1_150200000_150210000	1	150200000	150210000	FALSE	-0.175437	1.08424	TRUE	FALSE	-0.395427	1.16992	TRUE	conserved	1	is-change_notSig	-0.21999
1_150970000_150980000	1	150970000	150980000	FALSE	-0.00864658	0.792241	TRUE	FALSE	-0.239277	0.992012	TRUE	conserved	1	is-change_notSig	-0.230631
1_151140000_151150000	1	151140000	151150000	FALSE	0.0502923		FALSE	FALSE	-0.0781727	0.530244	TRUE	tumor specific	1	is-change_notSig	-0.128465
1_151150000_151160000	1	151150000	151160000	FALSE	0.0496851	0.337394	TRUE	FALSE	-0.0572377		FALSE	normal specific	1	is-change_notSig	-0.106923
1_151820000_151830000	1	151820000	151830000	FALSE	-0.488444		FALSE	FALSE	-0.730752	0.453843	TRUE	tumor specific	1	is-change_notSig	-0.242308
1_151850000_151860000	1	151850000	151860000	FALSE	-0.573493	0.28635	TRUE	FALSE	-0.71344		FALSE	normal specific	1	is-change_notSig	-0.139947
1_152010000_152020000	1	152010000	152020000	FALSE	-0.963268	2.20963	TRUE	FALSE	-0.786357	1.82584	TRUE	conserved	1	is-change_notSig	0.17691
1_152510000_152520000	1	152510000	152520000	FALSE	-0.239664	0.434697	TRUE	FALSE	-0.324562	0.0107752	FALSE	normal specific	1	is-change_notSig	-0.0848981
1_153260000_153270000	1	153260000	153270000	FALSE	-0.755334	1.17453	TRUE	FALSE	-0.619783		FALSE	normal specific	1	is-change_notSig	0.135551
1_153270000_153280000	1	153270000	153280000	FALSE	-0.749224		FALSE	FALSE	-0.623781	0.855289	TRUE	tumor specific	1	is-change_notSig	0.125444
1_153460000_153470000	1	153460000	153470000	FALSE	-0.398722		FALSE	FALSE	-0.489836	0.379003	TRUE	tumor specific	1	is-change_notSig	-0.0911143
1_153470000_153480000	1	153470000	153480000	FALSE	-0.421982	0.260944	TRUE	FALSE	-0.486811		FALSE	normal specific	1	is-change_notSig	-0.0648297
1_153630000_153640000	1	153630000	153640000	FALSE	-0.194987		FALSE	FALSE	-0.355167	0.409906	TRUE	tumor specific	1	is-change_notSig	-0.16018
1_153960000_153970000	1	153960000	153970000	FALSE	-0.0783086	0.310974	TRUE	FALSE	-0.450259		FALSE	normal specific	1	is-change_notSig	-0.371951
1_153970000_153980000	1	153970000	153980000	FALSE	-0.0774055		FALSE	FALSE	-0.45279	1.24509	TRUE	tumor specific	1	is-change_notSig	-0.375384
1_154240000_154250000	1	154240000	154250000	FALSE	-0.154549	0.77246	TRUE	FALSE	-0.14299	0.165344	FALSE	normal specific	1	is-change_notSig	0.0115592
1_154530000_154540000	1	154530000	154540000	FALSE	0.16023		FALSE	FALSE	-0.122803	0.455211	TRUE	tumor specific	1	is-change_notSig	-0.283033
1_154900000_154910000	1	154900000	154910000	FALSE	0.136475		FALSE	FALSE	-0.33753	0.527284	TRUE	tumor specific	1	is enhance	-0.474004
1_155160000_155170000	1	155160000	155170000	FALSE	-0.391749	1.46967	TRUE	FALSE	-0.638841	0.019888	FALSE	normal specific	1	is-change_notSig	-0.247092
1_156040000_156050000	1	156040000	156050000	FALSE	0.216816		FALSE	FALSE	-0.0268452	0.544543	TRUE	tumor specific	1	is-change_notSig	-0.243661
1_156300000_156310000	1	156300000	156310000	FALSE	-0.419915		FALSE	FALSE	-0.537397	1.19997	TRUE	tumor specific	1	is-change_notSig	-0.117482
1_156310000_156320000	1	156310000	156320000	FALSE	-0.423247	1.06599	TRUE	FALSE	-0.530033		FALSE	normal specific	1	is-change_notSig	-0.106786
1_156630000_156640000	1	156630000	156640000	FALSE	-0.103052		FALSE	FALSE	-0.15818	0.449927	TRUE	tumor specific	1	is-change_notSig	-0.055128
1_156640000_156650000	1	156640000	156650000	FALSE	-0.112601	0.351723	TRUE	FALSE	-0.139052		FALSE	normal specific	1	is-change_notSig	-0.0264517
1_157140000_157150000	1	157140000	157150000	FALSE	-1.01295	1.50858	TRUE	FALSE	-1.0954	1.51684	TRUE	conserved	1	is-change_notSig	-0.0824522
1_157530000_157540000	1	157530000	157540000	FALSE	-0.407516	0.285404	TRUE	FALSE	-0.331325		FALSE	normal specific	1	is-change_notSig	0.0761904
1_157820000_157830000	1	157820000	157830000	FALSE	-0.419743		FALSE	FALSE	-0.430562	0.549083	TRUE	tumor specific	1	is-change_notSig	-0.0108189
1_157900000_157910000	1	157900000	157910000	FALSE	-0.489165	0.640458	TRUE	FALSE	-0.343007		FALSE	normal specific	1	is-change_notSig	0.146158
1_158160000_158170000	1	158160000	158170000	FALSE	-0.872241	1.15562	TRUE	FALSE	-0.921749	0.934807	TRUE	conserved	1	is-change_notSig	-0.0495084
1_158950000_158960000	1	158950000	158960000	FALSE	-0.654008		FALSE	FALSE	-0.988004	0.815356	TRUE	tumor specific	1	is-change_notSig	-0.333996
1_159040000_159050000	1	159040000	159050000	FALSE	-0.667522	0.307067	TRUE	FALSE	-0.808737		FALSE	normal specific	1	is-change_notSig	-0.141214
1_159200000_159210000	1	159200000	159210000	FALSE	-0.748893	0.879044	TRUE	FALSE	-1.04382	1.28054	TRUE	conserved	1	is-change_notSig	-0.29493
1_159720000_159730000	1	159720000	159730000	FALSE	-0.638788	0.778522	TRUE	FALSE	-0.599712		FALSE	normal specific	1	is-change_notSig	0.0390758
1_159730000_159740000	1	159730000	159740000	FALSE	-0.624925		FALSE	FALSE	-0.603008	0.589486	TRUE	tumor specific	1	is-change_notSig	0.021917
1_160000000_160010000	1	160000000	160010000	FALSE	-0.575396	0.592393	TRUE	FALSE	-0.649863	0.736743	TRUE	conserved	1	is-change_notSig	-0.0744677
1_160370000_160380000	1	160370000	160380000	FALSE	-1.00989	1.43143	TRUE	FALSE	-1.30044		FALSE	normal specific	1	is-change_notSig	-0.290548
1_160380000_160390000	1	160380000	160390000	FALSE	-0.991026		FALSE	FALSE	-1.31786	2.07841	TRUE	tumor specific	1	is-change_notSig	-0.326833
1_160950000_160960000	1	160950000	160960000	FALSE	-0.390908	0.118592	FALSE	FALSE	-0.834389	1.01891	TRUE	tumor specific	1	is enhance	-0.44348
1_161070000_161080000	1	161070000	161080000	FALSE	-0.540137		FALSE	FALSE	-0.797072	0.390298	TRUE	tumor specific	1	is-change_notSig	-0.256935
1_161080000_161090000	1	161080000	161090000	FALSE	-0.560255	0.812358	TRUE	FALSE	-0.776142		FALSE	normal specific	1	is-change_notSig	-0.215887
1_161360000_161370000	1	161360000	161370000	FALSE	-0.49674	0.412629	TRUE	FALSE	-0.706961		FALSE	normal specific	1	is-change_notSig	-0.21022
1_161440000_161450000	1	161440000	161450000	FALSE	-0.545133		FALSE	FALSE	-0.874884	1.36805	TRUE	tumor specific	1	is-change_notSig	-0.329751
1_161720000_161730000	1	161720000	161730000	FALSE	-0.518026	0.931089	TRUE	FALSE	-0.853896	1.28251	TRUE	conserved	1	is-change_notSig	-0.335871
1_162020000_162030000	1	162020000	162030000	FALSE	-0.444793	0.848008	TRUE	FALSE	-0.622248	0.946272	TRUE	conserved	1	is-change_notSig	-0.177455
1_162450000_162460000	1	162450000	162460000	FALSE	-0.522656	0.858217	TRUE	FALSE	-1.02492		FALSE	normal specific	1	is enhance	-0.502262
1_162460000_162470000	1	162460000	162470000	FALSE	-0.513643		FALSE	FALSE	-1.0423	1.5798	TRUE	tumor specific	1	is enhance	-0.528661
1_162800000_162810000	1	162800000	162810000	FALSE	-0.950984	1.40423	TRUE	FALSE	-1.29242		FALSE	normal specific	1	is-change_notSig	-0.34144
1_162810000_162820000	1	162810000	162820000	FALSE	-0.940585		FALSE	FALSE	-1.33846	1.93193	TRUE	tumor specific	1	is-change_notSig	-0.39788
1_163290000_163300000	1	163290000	163300000	FALSE	-1.08021		FALSE	FALSE	-1.59203	2.46195	TRUE	tumor specific	1	is enhance	-0.511823
1_163300000_163310000	1	163300000	163310000	FALSE	-1.11813	1.94586	TRUE	FALSE	-1.57271		FALSE	normal specific	1	is enhance	-0.454576
1_163680000_163690000	1	163680000	163690000	FALSE	0.121058		FALSE	FALSE	-0.188259	0.465962	TRUE	tumor specific	1	is-change_notSig	-0.309317
1_164190000_164200000	1	164190000	164200000	FALSE	0.0068528		FALSE	FALSE	-0.256148	0.597229	TRUE	tumor specific	1	is-change_notSig	-0.263001
1_164520000_164530000	1	164520000	164530000	FALSE	0.0745171		FALSE	FALSE	-0.108957	0.482294	TRUE	tumor specific	1	is-change_notSig	-0.183474
1_165050000_165060000	1	165050000	165060000	FALSE	-1.05467	1.55019	TRUE	FALSE	-1.18772		FALSE	normal specific	1	is-change_notSig	-0.133054
1_165060000_165070000	1	165060000	165070000	FALSE	-1.03762		FALSE	FALSE	-1.19681	1.69727	TRUE	tumor specific	1	is-change_notSig	-0.159192
1_165340000_165350000	1	165340000	165350000	FALSE	-0.293528	0.29195	TRUE	FALSE	-0.339471		FALSE	normal specific	1	is-change_notSig	-0.0459434
1_165350000_165360000	1	165350000	165360000	FALSE	-0.284853		FALSE	FALSE	-0.432004	0.848147	TRUE	tumor specific	1	is-change_notSig	-0.14715
1_165570000_165580000	1	165570000	165580000	FALSE	-0.291624	0.539007	TRUE	FALSE	-0.258202	0.541538	TRUE	conserved	1	is-change_notSig	0.033422
1_165890000_165900000	1	165890000	165900000	FALSE	-0.712914	1.0709	TRUE	FALSE	-1.25051	1.82622	TRUE	conserved	1	is enhance	-0.537593
1_166470000_166480000	1	166470000	166480000	FALSE	-0.40621	0.267133	TRUE	FALSE	-0.532824	0.55185	TRUE	conserved	1	is-change_notSig	-0.126614
1_166800000_166810000	1	166800000	166810000	FALSE	-0.640412	0.975978	TRUE	FALSE	-0.985902	1.43413	TRUE	conserved	1	is-change_notSig	-0.345491
1_167030000_167040000	1	167030000	167040000	FALSE	-0.167155	0.298411	TRUE	FALSE	-0.315028	0.605317	TRUE	conserved	1	is-change_notSig	-0.147873
1_167510000_167520000	1	167510000	167520000	FALSE	-0.297057	0.246617	FALSE	FALSE	-0.171852	0.45889	TRUE	tumor specific	1	is-change_notSig	0.125205
1_167670000_167680000	1	167670000	167680000	FALSE	-0.378051	1.01709	TRUE	FALSE	-0.24552		FALSE	normal specific	1	is-change_notSig	0.132531
1_167680000_167690000	1	167680000	167690000	FALSE	-0.37017		FALSE	FALSE	-0.254313	0.616832	TRUE	tumor specific	1	is-change_notSig	0.115856
1_168140000_168150000	1	168140000	168150000	FALSE	-0.156526	0.376957	TRUE	FALSE	-0.336942	0.583628	TRUE	conserved	1	is-change_notSig	-0.180416
1_168570000_168580000	1	168570000	168580000	FALSE	-0.352308	0.631062	TRUE	FALSE	-0.822596	1.45384	TRUE	conserved	1	is enhance	-0.470289
1_169080000_169090000	1	169080000	169090000	FALSE	0.244662	0.0434178	FALSE	FALSE	-0.343587	0.566377	TRUE	tumor specific	1	is enhance	-0.588249
1_169330000_169340000	1	169330000	169340000	FALSE	-0.510359	0.850805	TRUE	FALSE	-0.807989	0.46273	TRUE	conserved	1	is-change_notSig	-0.29763
1_169520000_169530000	1	169520000	169530000	FALSE	-0.427343	0.161986	FALSE	FALSE	-1.16328	1.92157	TRUE	tumor specific	1	is enhance	-0.735939
1_169850000_169860000	1	169850000	169860000	FALSE	-0.761397	1.49884	TRUE	FALSE	-0.834371	0.778043	TRUE	conserved	1	is-change_notSig	-0.0729737
1_170910000_170920000	1	170910000	170920000	FALSE	-0.517822	0.866891	TRUE	FALSE	-0.706442		FALSE	normal specific	1	is-change_notSig	-0.18862
1_170920000_170930000	1	170920000	170930000	FALSE	-0.514271		FALSE	FALSE	-0.710814	0.832288	TRUE	tumor specific	1	is-change_notSig	-0.196542
1_171430000_171440000	1	171430000	171440000	FALSE	-0.751525	1.11769	TRUE	FALSE	-1.00556		FALSE	normal specific	1	is-change_notSig	-0.254032
1_171440000_171450000	1	171440000	171450000	FALSE	-0.742359		FALSE	FALSE	-1.01584	1.22444	TRUE	tumor specific	1	is-change_notSig	-0.273483
1_171750000_171760000	1	171750000	171760000	FALSE	-0.0966695	0.178122	FALSE	FALSE	-0.254139	0.403423	TRUE	tumor specific	1	is-change_notSig	-0.15747
1_171970000_171980000	1	171970000	171980000	FALSE	-0.247639	0.57436	TRUE	FALSE	-0.479899	0.966528	TRUE	conserved	1	is-change_notSig	-0.23226
1_172400000_172410000	1	172400000	172410000	FALSE	-0.594793		FALSE	FALSE	-0.723118	0.779952	TRUE	tumor specific	1	is-change_notSig	-0.128324
1_172410000_172420000	1	172410000	172420000	FALSE	-0.605635	0.428105	TRUE	FALSE	-0.691738		FALSE	normal specific	1	is-change_notSig	-0.0861029
1_172700000_172710000	1	172700000	172710000	FALSE	-0.712956	1.27457	TRUE	FALSE	-1.08864	1.94275	TRUE	conserved	1	is-change_notSig	-0.375688
1_173370000_173380000	1	173370000	173380000	FALSE	-0.507929	1.03585	TRUE	FALSE	-0.534245		FALSE	normal specific	1	is-change_notSig	-0.0263158
1_173380000_173390000	1	173380000	173390000	FALSE	-0.49485		FALSE	FALSE	-0.56787	1.18047	TRUE	tumor specific	1	is-change_notSig	-0.0730196
1_173790000_173800000	1	173790000	173800000	FALSE	-0.477298	0.728846	TRUE	FALSE	-0.730794	1.0952	TRUE	conserved	1	is-change_notSig	-0.253497
1_174710000_174720000	1	174710000	174720000	FALSE	-0.732065	1.08186	TRUE	FALSE	-1.11225	1.63335	TRUE	conserved	1	is-change_notSig	-0.380183
1_174990000_175000000	1	174990000	175000000	FALSE	-0.969981	1.39999	TRUE	FALSE	-1.16835	1.79521	TRUE	conserved	1	is-change_notSig	-0.198365
1_175330000_175340000	1	175330000	175340000	FALSE	-0.436429	0.566915	TRUE	FALSE	-0.723298	0.84865	TRUE	conserved	1	is-change_notSig	-0.286869
1_176240000_176250000	1	176240000	176250000	FALSE	-0.604404	0.921373	TRUE	FALSE	-0.479619		FALSE	normal specific	1	is-change_notSig	0.124786
1_176330000_176340000	1	176330000	176340000	FALSE	-0.502569		FALSE	FALSE	-0.791319	1.35597	TRUE	tumor specific	1	is-change_notSig	-0.28875
1_176850000_176860000	1	176850000	176860000	FALSE	-0.977562	1.28681	TRUE	FALSE	-1.71264	2.68045	TRUE	conserved	1	is enhance	-0.735082
1_177170000_177180000	1	177170000	177180000	FALSE	-0.152985	0.363511	TRUE	FALSE	-0.299075	0.425262	TRUE	conserved	1	is-change_notSig	-0.14609
1_177900000_177910000	1	177900000	177910000	FALSE	-1.0431		FALSE	FALSE	-1.57226	1.75196	TRUE	tumor specific	1	is enhance	-0.529167
1_177910000_177920000	1	177910000	177920000	FALSE	-1.04528	1.8449	TRUE	FALSE	-1.55261		FALSE	normal specific	1	is enhance	-0.507328
1_178260000_178270000	1	178260000	178270000	FALSE	-0.135365	0.332178	TRUE	FALSE	-0.370872	0.638977	TRUE	conserved	1	is-change_notSig	-0.235507
1_178490000_178500000	1	178490000	178500000	FALSE	-0.341487	0.701345	TRUE	FALSE	-0.663911		FALSE	normal specific	1	is-change_notSig	-0.322424
1_178500000_178510000	1	178500000	178510000	FALSE	-0.32094		FALSE	FALSE	-0.696983	1.09396	TRUE	tumor specific	1	is-change_notSig	-0.376043
1_178990000_179000000	1	178990000	179000000	FALSE	-0.669587		FALSE	FALSE	-0.974292	1.57821	TRUE	tumor specific	1	is-change_notSig	-0.304705
1_179000000_179010000	1	179000000	179010000	FALSE	-0.676302	1.10289	TRUE	FALSE	-0.927207		FALSE	normal specific	1	is-change_notSig	-0.250906
1_179340000_179350000	1	179340000	179350000	FALSE	-0.52781		FALSE	FALSE	-0.687373	1.22539	TRUE	tumor specific	1	is-change_notSig	-0.159563
1_179360000_179370000	1	179360000	179370000	FALSE	-0.573958	0.902392	TRUE	FALSE	-0.626296		FALSE	normal specific	1	is-change_notSig	-0.0523374
1_179660000_179670000	1	179660000	179670000	FALSE	-0.44635		FALSE	FALSE	-0.643229	0.66644	TRUE	tumor specific	1	is-change_notSig	-0.196879
1_179790000_179800000	1	179790000	179800000	FALSE	-0.428155	0.334072	TRUE	FALSE	-0.365128		FALSE	normal specific	1	is-change_notSig	0.0630265
1_179820000_179830000	1	179820000	179830000	FALSE	-0.366988		FALSE	FALSE	-0.427015	0.501749	TRUE	tumor specific	1	is-change_notSig	-0.0600278
1_180150000_180160000	1	180150000	180160000	FALSE	-0.375316	0.702047	TRUE	FALSE	-0.636282		FALSE	normal specific	1	is-change_notSig	-0.260966
1_180470000_180480000	1	180470000	180480000	FALSE	-0.764264	1.23307	TRUE	FALSE	-1.22096	1.82629	TRUE	conserved	1	is enhance	-0.4567
1_180840000_180850000	1	180840000	180850000	FALSE	-0.211716	0.54666	TRUE	FALSE	-0.435168	0.711548	TRUE	conserved	1	is-change_notSig	-0.223452
1_181140000_181150000	1	181140000	181150000	FALSE	-0.994076	1.78623	TRUE	FALSE	-1.56798	2.41101	TRUE	conserved	1	is enhance	-0.573907
1_181430000_181440000	1	181430000	181440000	FALSE	-0.498531	0.548143	TRUE	FALSE	-0.657709		FALSE	normal specific	1	is-change_notSig	-0.159178
1_181440000_181450000	1	181440000	181450000	FALSE	-0.457597		FALSE	FALSE	-0.671742	0.632143	TRUE	tumor specific	1	is-change_notSig	-0.214145
1_182030000_182040000	1	182030000	182040000	FALSE	-0.783143	1.07479	TRUE	FALSE	-0.709998		FALSE	normal specific	1	is-change_notSig	0.0731453
1_182040000_182050000	1	182040000	182050000	FALSE	-0.760968		FALSE	FALSE	-0.738771	0.787123	TRUE	tumor specific	1	is-change_notSig	0.0221969
1_182390000_182400000	1	182390000	182400000	FALSE	-0.585407	1.07511	TRUE	FALSE	-0.859545		FALSE	normal specific	1	is-change_notSig	-0.274138
1_182400000_182410000	1	182400000	182410000	FALSE	-0.565375		FALSE	FALSE	-0.860586	1.11487	TRUE	tumor specific	1	is-change_notSig	-0.295211
1_182810000_182820000	1	182810000	182820000	FALSE	-0.933194	1.54701	TRUE	FALSE	-1.12911	0.148041	FALSE	normal specific	1	is-change_notSig	-0.195912
1_182860000_182870000	1	182860000	182870000	FALSE	-0.867593		FALSE	FALSE	-1.3596	1.82869	TRUE	tumor specific	1	is enhance	-0.492007
1_183210000_183220000	1	183210000	183220000	FALSE	-0.161524		FALSE	FALSE	-1.01433	0.905965	TRUE	tumor specific	1	is enhance	-0.852808
1_183220000_183230000	1	183220000	183230000	FALSE	-0.18515	0.647351	TRUE	FALSE	-1.01163		FALSE	normal specific	1	is enhance	-0.826485
1_183600000_183610000	1	183600000	183610000	FALSE	-0.509551	1.03821	TRUE	FALSE	-0.766732	1.1425	TRUE	conserved	1	is-change_notSig	-0.257181
1_184020000_184030000	1	184020000	184030000	FALSE	-0.449105	1.09211	TRUE	FALSE	-0.604429	1.28109	TRUE	conserved	1	is-change_notSig	-0.155324
1_184710000_184720000	1	184710000	184720000	FALSE	-1.27959	1.82702	TRUE	FALSE	-1.49859	2.18802	TRUE	conserved	1	is-change_notSig	-0.218996
1_185140000_185150000	1	185140000	185150000	FALSE	-0.453749	0.849348	TRUE	FALSE	-0.571957	1.02591	TRUE	conserved	1	is-change_notSig	-0.118208
1_185670000_185680000	1	185670000	185680000	FALSE	-0.877736	1.0979	TRUE	FALSE	-1.00525	1.65965	TRUE	conserved	1	is-change_notSig	-0.12751
1_186260000_186270000	1	186260000	186270000	FALSE	-1.23483	1.55985	TRUE	FALSE	-1.69426	2.06999	TRUE	conserved	1	is enhance	-0.459427
1_186370000_186380000	1	186370000	186380000	FALSE	-0.89872		FALSE	FALSE	-1.09368	0.350999	TRUE	tumor specific	1	is-change_notSig	-0.194964
1_186980000_186990000	1	186980000	186990000	FALSE	-1.27273		FALSE	FALSE	-1.4839	1.42755	TRUE	tumor specific	1	is-change_notSig	-0.211169
1_186990000_187000000	1	186990000	187000000	FALSE	-1.27686	1.11948	TRUE	FALSE	-1.45948		FALSE	normal specific	1	is-change_notSig	-0.182618
1_190400000_190410000	1	190400000	190410000	FALSE	-0.547375	0.387601	TRUE	FALSE	-0.735806		FALSE	normal specific	1	is-change_notSig	-0.188431
1_190440000_190450000	1	190440000	190450000	FALSE	-0.51451		FALSE	FALSE	-0.770744	0.437604	TRUE	tumor specific	1	is-change_notSig	-0.256234
1_192410000_192420000	1	192410000	192420000	FALSE	-1.37744	2.26784	TRUE	FALSE	-1.78103		FALSE	normal specific	1	is enhance	-0.403586
1_192420000_192430000	1	192420000	192430000	FALSE	-1.32668		FALSE	FALSE	-1.83501	2.8543	TRUE	tumor specific	1	is enhance	-0.508333
1_193100000_193110000	1	193100000	193110000	FALSE	-1.00411	1.24734	TRUE	FALSE	-1.11211	1.82869	TRUE	conserved	1	is-change_notSig	-0.107993
1_194260000_194270000	1	194260000	194270000	FALSE	-0.413036		FALSE	FALSE	-0.539943	0.475977	TRUE	tumor specific	1	is-change_notSig	-0.126907
1_195730000_195740000	1	195730000	195740000	FALSE	-0.45046		FALSE	FALSE	-0.568076	0.410714	TRUE	tumor specific	1	is-change_notSig	-0.117616
1_196090000_196100000	1	196090000	196100000	FALSE	-0.515858	0.533755	TRUE	FALSE	-0.340883		FALSE	normal specific	1	is-change_notSig	0.174975
1_196280000_196290000	1	196280000	196290000	FALSE	-0.326754		FALSE	FALSE	-0.615451	0.747988	TRUE	tumor specific	1	is-change_notSig	-0.288697
1_196650000_196660000	1	196650000	196660000	FALSE	-0.958343		FALSE	FALSE	-1.74105	2.55917	TRUE	tumor specific	1	is enhance	-0.782704
1_197090000_197100000	1	197090000	197100000	FALSE	-0.510764	0.324314	TRUE	FALSE	-0.548071		FALSE	normal specific	1	is-change_notSig	-0.0373072
1_197100000_197110000	1	197100000	197110000	FALSE	-0.499506		FALSE	FALSE	-0.566921	0.722715	TRUE	tumor specific	1	is-change_notSig	-0.0674149
1_197470000_197480000	1	197470000	197480000	FALSE	-0.615566	0.548453	TRUE	FALSE	-0.515336		FALSE	normal specific	1	is-change_notSig	0.10023
1_197480000_197490000	1	197480000	197490000	FALSE	-0.610569		FALSE	FALSE	-0.559598	0.646904	TRUE	tumor specific	1	is-change_notSig	0.0509713
1_197900000_197910000	1	197900000	197910000	FALSE	-0.44939	0.896139	TRUE	FALSE	-0.64253	1.13408	TRUE	conserved	1	is-change_notSig	-0.193139
1_198460000_198470000	1	198460000	198470000	FALSE	-0.535992		FALSE	FALSE	-0.906341	1.06059	TRUE	tumor specific	1	is-change_notSig	-0.37035
1_198690000_198700000	1	198690000	198700000	FALSE	-0.687883	0.832511	TRUE	FALSE	-0.675604		FALSE	normal specific	1	is-change_notSig	0.0122784
1_199550000_199560000	1	199550000	199560000	FALSE	-0.652211		FALSE	FALSE	-1.11806	1.13835	TRUE	tumor specific	1	is enhance	-0.465848
1_199610000_199620000	1	199610000	199620000	FALSE	-0.659191	0.71602	TRUE	FALSE	-1.03214		FALSE	normal specific	1	is-change_notSig	-0.372945
1_200500000_200510000	1	200500000	200510000	FALSE	-1.20394	1.70304	TRUE	FALSE	-1.45745	2.07479	TRUE	conserved	1	is-change_notSig	-0.253509
1_200840000_200850000	1	200840000	200850000	FALSE	-0.444658	0.642304	TRUE	FALSE	-0.457185	0.735441	TRUE	conserved	1	is-change_notSig	-0.0125278
1_201390000_201400000	1	201390000	201400000	FALSE	-0.647292	0.995691	TRUE	FALSE	-0.773226	1.38459	TRUE	conserved	1	is-change_notSig	-0.125934
1_201790000_201800000	1	201790000	201800000	FALSE	-0.298641		FALSE	FALSE	-0.435169	1.2109	TRUE	tumor specific	1	is-change_notSig	-0.136528
1_201800000_201810000	1	201800000	201810000	FALSE	-0.299435	0.557029	TRUE	FALSE	-0.413428		FALSE	normal specific	1	is-change_notSig	-0.113993
1_201950000_201960000	1	201950000	201960000	FALSE	-0.0588178	0.269622	TRUE	FALSE	-0.0740515		FALSE	normal specific	1	is-change_notSig	-0.0152338
1_201960000_201970000	1	201960000	201970000	FALSE	-0.0570376		FALSE	FALSE	-0.0759241	0.423052	TRUE	tumor specific	1	is-change_notSig	-0.0188865
1_202120000_202130000	1	202120000	202130000	FALSE	-0.392632	1.1283	TRUE	FALSE	-0.404261	0.802379	TRUE	conserved	1	is-change_notSig	-0.0116284
1_202300000_202310000	1	202300000	202310000	FALSE	-0.0289084	0.291514	TRUE	FALSE	-0.314649	0.607198	TRUE	conserved	1	is-change_notSig	-0.28574
1_202690000_202700000	1	202690000	202700000	FALSE	-0.00640252		FALSE	FALSE	-0.251238	0.526556	TRUE	tumor specific	1	is-change_notSig	-0.244836
1_202700000_202710000	1	202700000	202710000	FALSE	-0.0195418	0.315595	TRUE	FALSE	-0.234725		FALSE	normal specific	1	is-change_notSig	-0.215183
1_202980000_202990000	1	202980000	202990000	FALSE	-0.360946	1.19949	TRUE	FALSE	-0.457785	1.24004	TRUE	conserved	1	is-change_notSig	-0.0968387
1_203220000_203230000	1	203220000	203230000	FALSE	0.173009	0.437607	TRUE	FALSE	-0.0777419		FALSE	normal specific	1	is-change_notSig	-0.250751
1_203230000_203240000	1	203230000	203240000	FALSE	0.202864		FALSE	FALSE	-0.10555	0.757933	TRUE	tumor specific	1	is-change_notSig	-0.308414
1_203820000_203830000	1	203820000	203830000	FALSE	-0.440523	1.30566	TRUE	FALSE	-0.887055	1.68354	TRUE	conserved	1	is enhance	-0.446532
1_204100000_204110000	1	204100000	204110000	FALSE	-0.104305	0.907836	TRUE	FALSE	-0.438154		FALSE	normal specific	1	is-change_notSig	-0.33385
1_204110000_204120000	1	204110000	204120000	FALSE	-0.0916717		FALSE	FALSE	-0.441347	1.22062	TRUE	tumor specific	1	is-change_notSig	-0.349675
1_204380000_204390000	1	204380000	204390000	FALSE	-0.294721	0.299359	TRUE	FALSE	-0.505297	0.528018	TRUE	conserved	1	is-change_notSig	-0.210576
1_204480000_204490000	1	204480000	204490000	FALSE	-0.427262	1.29614	TRUE	FALSE	-0.660341	1.54872	TRUE	conserved	1	is-change_notSig	-0.233079
1_204770000_204780000	1	204770000	204780000	FALSE	0.342467		FALSE	FALSE	-0.0571268	0.561295	TRUE	tumor specific	1	is-change_notSig	-0.399594
1_204930000_204940000	1	204930000	204940000	FALSE	0.136537	0.372663	TRUE	FALSE	-0.0921819	0.526417	TRUE	conserved	1	is-change_notSig	-0.228719
1_205230000_205240000	1	205230000	205240000	FALSE	0.063672	0.641726	TRUE	FALSE	-0.235053	1.0286	TRUE	conserved	1	is-change_notSig	-0.298725
1_207210000_207220000	1	207210000	207220000	FALSE	-0.699326		FALSE	FALSE	-0.805255	1.74708	TRUE	tumor specific	1	is-change_notSig	-0.105929
1_207220000_207230000	1	207220000	207230000	FALSE	-0.701698	1.40248	TRUE	FALSE	-0.784445		FALSE	normal specific	1	is-change_notSig	-0.0827472
1_207970000_207980000	1	207970000	207980000	FALSE	-0.30813	0.0990569	FALSE	FALSE	-0.340126	0.374018	TRUE	tumor specific	1	is-change_notSig	-0.0319965
1_208160000_208170000	1	208160000	208170000	FALSE	-0.43407	0.466576	TRUE	FALSE	-0.401862		FALSE	normal specific	1	is-change_notSig	0.0322081
1_208170000_208180000	1	208170000	208180000	FALSE	-0.424874		FALSE	FALSE	-0.42181	0.623837	TRUE	tumor specific	1	is-change_notSig	0.0030646
1_208430000_208440000	1	208430000	208440000	FALSE	-0.343387		FALSE	FALSE	-0.699545	1.09779	TRUE	tumor specific	1	is-change_notSig	-0.356159
1_208440000_208450000	1	208440000	208450000	FALSE	-0.363479	0.627005	TRUE	FALSE	-0.685445		FALSE	normal specific	1	is-change_notSig	-0.321966
1_208820000_208830000	1	208820000	208830000	FALSE	-0.212542	0.276985	TRUE	FALSE	-0.183903	0.329747	FALSE	normal specific	1	is-change_notSig	0.0286385
1_209360000_209370000	1	209360000	209370000	FALSE	-0.366701		FALSE	FALSE	-0.566277	0.751437	TRUE	tumor specific	1	is-change_notSig	-0.199576
1_209370000_209380000	1	209370000	209380000	FALSE	-0.367034	0.324108	TRUE	FALSE	-0.54574		FALSE	normal specific	1	is-change_notSig	-0.178705
1_209720000_209730000	1	209720000	209730000	FALSE	-0.573695	0.579145	TRUE	FALSE	-0.526171		FALSE	normal specific	1	is-change_notSig	0.0475239
1_209730000_209740000	1	209730000	209740000	FALSE	-0.52993		FALSE	FALSE	-0.600463	0.885213	TRUE	tumor specific	1	is-change_notSig	-0.0705331
1_209990000_210000000	1	209990000	210000000	FALSE	-1.1173	1.91693	TRUE	FALSE	-0.684894		FALSE	normal specific	1	is weak	0.432406
1_210000000_210010000	1	210000000	210010000	FALSE	-1.11448		FALSE	FALSE	-0.752162	1.35852	TRUE	tumor specific	1	is-change_notSig	0.362313
1_210580000_210590000	1	210580000	210590000	FALSE	-0.714814	0.937255	TRUE	FALSE	-0.771878	1.43782	TRUE	conserved	1	is-change_notSig	-0.0570637
1_211310000_211320000	1	211310000	211320000	FALSE	-0.800477		FALSE	FALSE	-1.08277	1.98931	TRUE	tumor specific	1	is-change_notSig	-0.282296
1_211330000_211340000	1	211330000	211340000	FALSE	-0.806766	1.21841	TRUE	FALSE	-0.881462		FALSE	normal specific	1	is-change_notSig	-0.0746965
1_211840000_211850000	1	211840000	211850000	FALSE	-0.63749	0.692753	TRUE	FALSE	-0.69191	0.959426	TRUE	conserved	1	is-change_notSig	-0.0544201
1_212210000_212220000	1	212210000	212220000	FALSE	-0.608838	1.00232	TRUE	FALSE	-0.783552	1.30055	TRUE	conserved	1	is-change_notSig	-0.174714
1_212630000_212640000	1	212630000	212640000	FALSE	-0.517871	0.774275	TRUE	FALSE	-0.713365	1.12489	TRUE	conserved	1	is-change_notSig	-0.195494
1_213230000_213240000	1	213230000	213240000	FALSE	-1.05564	1.35896	TRUE	FALSE	-0.793537	0.99168	TRUE	conserved	1	is-change_notSig	0.262099
1_214310000_214320000	1	214310000	214320000	FALSE	-0.642168		FALSE	FALSE	-0.794972	0.998564	TRUE	tumor specific	1	is-change_notSig	-0.152804
1_214360000_214370000	1	214360000	214370000	FALSE	-0.696009	0.896669	TRUE	FALSE	-0.715113		FALSE	normal specific	1	is-change_notSig	-0.019104
1_214510000_214520000	1	214510000	214520000	FALSE	-0.295133		FALSE	FALSE	-0.567244	0.418574	TRUE	tumor specific	1	is-change_notSig	-0.272111
1_214810000_214820000	1	214810000	214820000	FALSE	-1.14451	1.54298	TRUE	FALSE	-1.14252		FALSE	normal specific	1	is-change_notSig	0.00199217
1_214820000_214830000	1	214820000	214830000	FALSE	-1.12811		FALSE	FALSE	-1.17444	1.48682	TRUE	tumor specific	1	is-change_notSig	-0.046324
1_215690000_215700000	1	215690000	215700000	FALSE	-0.841773		FALSE	FALSE	-1.08433	1.17647	TRUE	tumor specific	1	is-change_notSig	-0.24256
1_215700000_215710000	1	215700000	215710000	FALSE	-0.857184	0.965046	TRUE	FALSE	-1.06682		FALSE	normal specific	1	is-change_notSig	-0.209636
1_216910000_216920000	1	216910000	216920000	FALSE	-0.368866	0.405328	TRUE	FALSE	-0.769549	0.765134	TRUE	conserved	1	is enhance	-0.400683
1_217570000_217580000	1	217570000	217580000	FALSE	-0.37868	0.339457	TRUE	FALSE	-0.608059	0.683417	TRUE	conserved	1	is-change_notSig	-0.229379
1_217920000_217930000	1	217920000	217930000	FALSE	-0.488386	0.418277	TRUE	FALSE	-0.503632		FALSE	normal specific	1	is-change_notSig	-0.0152461
1_217930000_217940000	1	217930000	217940000	FALSE	-0.480711		FALSE	FALSE	-0.542032	0.449693	TRUE	tumor specific	1	is-change_notSig	-0.0613212
1_218450000_218460000	1	218450000	218460000	FALSE	-1.67494	2.96933	TRUE	FALSE	-1.98043	2.9948	TRUE	conserved	1	is-change_notSig	-0.305489
1_219240000_219250000	1	219240000	219250000	FALSE	-0.125169	0.411009	TRUE	FALSE	-0.351564	0.515356	TRUE	conserved	1	is-change_notSig	-0.226396
1_219990000_220000000	1	219990000	220000000	FALSE	-0.861875	1.16283	TRUE	FALSE	-0.957146		FALSE	normal specific	1	is-change_notSig	-0.0952711
1_220000000_220010000	1	220000000	220010000	FALSE	-0.85656		FALSE	FALSE	-0.974688	1.19565	TRUE	tumor specific	1	is-change_notSig	-0.118127
1_220370000_220380000	1	220370000	220380000	FALSE	-0.531364	0.328779	TRUE	FALSE	-0.613832		FALSE	normal specific	1	is-change_notSig	-0.0824678
1_220390000_220400000	1	220390000	220400000	FALSE	-0.490517		FALSE	FALSE	-0.704969	0.782983	TRUE	tumor specific	1	is-change_notSig	-0.214452
1_220970000_220980000	1	220970000	220980000	FALSE	-1.32447	1.99182	TRUE	FALSE	-1.62042	2.50463	TRUE	conserved	1	is-change_notSig	-0.295948
1_221630000_221640000	1	221630000	221640000	FALSE	-0.525499	0.813553	TRUE	FALSE	-0.940859	1.41146	TRUE	conserved	1	is enhance	-0.41536
1_222230000_222240000	1	222230000	222240000	FALSE	-0.0341884	0.307444	TRUE	FALSE	-0.187011	0.557876	TRUE	conserved	1	is-change_notSig	-0.152823
1_222620000_222630000	1	222620000	222630000	FALSE	-0.977477	1.37438	TRUE	FALSE	-0.90996		FALSE	normal specific	1	is-change_notSig	0.0675166
1_222630000_222640000	1	222630000	222640000	FALSE	-0.950778		FALSE	FALSE	-0.942307	1.42731	TRUE	tumor specific	1	is-change_notSig	0.00847107
1_222900000_222910000	1	222900000	222910000	FALSE	-0.743973	0.386548	TRUE	FALSE	-0.790417		FALSE	normal specific	1	is-change_notSig	-0.0464436
1_222910000_222920000	1	222910000	222920000	FALSE	-0.726128		FALSE	FALSE	-0.82679	0.769985	TRUE	tumor specific	1	is-change_notSig	-0.100662
1_223280000_223290000	1	223280000	223290000	FALSE	-0.710882		FALSE	FALSE	-0.955304	1.6343	TRUE	tumor specific	1	is-change_notSig	-0.244423
1_223290000_223300000	1	223290000	223300000	FALSE	-0.725916	1.33984	TRUE	FALSE	-0.95434		FALSE	normal specific	1	is-change_notSig	-0.228423
1_223830000_223840000	1	223830000	223840000	FALSE	-0.375188	0.825251	TRUE	FALSE	-0.238572	0.947998	TRUE	conserved	1	is-change_notSig	0.136617
1_224680000_224690000	1	224680000	224690000	FALSE	-0.997598	1.71297	TRUE	FALSE	-0.946582	1.91269	TRUE	conserved	1	is-change_notSig	0.0510162
1_225120000_225130000	1	225120000	225130000	FALSE	-0.608198	0.65338	TRUE	FALSE	-0.812748	0.999961	TRUE	conserved	1	is-change_notSig	-0.20455
1_225610000_225620000	1	225610000	225620000	FALSE	-1.25589	2.08953	TRUE	FALSE	-1.01137	1.8709	TRUE	conserved	1	is-change_notSig	0.244523
1_226170000_226180000	1	226170000	226180000	FALSE	-0.463023		FALSE	FALSE	-0.779161	1.24023	TRUE	tumor specific	1	is-change_notSig	-0.316138
1_226180000_226190000	1	226180000	226190000	FALSE	-0.473125	1.20665	TRUE	FALSE	-0.692937		FALSE	normal specific	1	is-change_notSig	-0.219812
1_226590000_226600000	1	226590000	226600000	FALSE	-0.333841	0.459323	TRUE	FALSE	-0.887986	1.59295	TRUE	conserved	1	is enhance	-0.554144
1_227060000_227070000	1	227060000	227070000	FALSE	-0.282947		FALSE	FALSE	-0.809438	1.31061	TRUE	tumor specific	1	is enhance	-0.526491
1_227080000_227090000	1	227080000	227090000	FALSE	-0.315186	0.926135	TRUE	FALSE	-0.733728		FALSE	normal specific	1	is enhance	-0.418542
1_227640000_227650000	1	227640000	227650000	FALSE	-0.688983		FALSE	FALSE	-1.21739	2.02115	TRUE	tumor specific	1	is enhance	-0.528408
1_227650000_227660000	1	227650000	227660000	FALSE	-0.694644	1.48813	TRUE	FALSE	-1.21068		FALSE	normal specific	1	is enhance	-0.516033
1_228270000_228280000	1	228270000	228280000	FALSE	-0.328462		FALSE	FALSE	-0.240058	0.843224	TRUE	tumor specific	1	is-change_notSig	0.0884042
1_229370000_229380000	1	229370000	229380000	FALSE	-0.556049	1.05093	TRUE	FALSE	-0.898477	1.62023	TRUE	conserved	1	is-change_notSig	-0.342428
1_229680000_229690000	1	229680000	229690000	FALSE	-0.652926	1.30645	TRUE	FALSE	-0.67374	0.221083	FALSE	normal specific	1	is-change_notSig	-0.0208139
1_229780000_229790000	1	229780000	229790000	FALSE	-0.610985		FALSE	FALSE	-0.933045	1.70262	TRUE	tumor specific	1	is-change_notSig	-0.32206
1_230450000_230460000	1	230450000	230460000	FALSE	-0.674324	1.30006	TRUE	FALSE	-0.992952	1.84951	TRUE	conserved	1	is-change_notSig	-0.318628
1_230920000_230930000	1	230920000	230930000	FALSE	-0.0432044	0.122257	FALSE	FALSE	-0.0774801	0.593229	TRUE	tumor specific	1	is-change_notSig	-0.0342757
1_231370000_231380000	1	231370000	231380000	FALSE	-0.650376	1.22294	TRUE	FALSE	-0.525609	1.30462	TRUE	conserved	1	is-change_notSig	0.124767
1_231750000_231760000	1	231750000	231760000	FALSE	-0.458246		FALSE	FALSE	-0.508383	0.983273	TRUE	tumor specific	1	is-change_notSig	-0.0501378
1_231850000_231860000	1	231850000	231860000	FALSE	-0.535345	1.00397	TRUE	FALSE	-0.268765		FALSE	normal specific	1	is-change_notSig	0.26658
1_232760000_232770000	1	232760000	232770000	FALSE	-0.372874		FALSE	FALSE	-0.93458	1.45114	TRUE	tumor specific	1	is enhance	-0.561706
1_232770000_232780000	1	232770000	232780000	FALSE	-0.403918	0.808015	TRUE	FALSE	-0.920773		FALSE	normal specific	1	is enhance	-0.516856
1_233420000_233430000	1	233420000	233430000	FALSE	-1.30115	2.19115	TRUE	FALSE	-1.28599	2.16405	TRUE	conserved	1	is-change_notSig	0.0151623
1_234210000_234220000	1	234210000	234220000	FALSE	-0.537773	0.510592	TRUE	FALSE	-0.356531	0.00151998	FALSE	normal specific	1	is-change_notSig	0.181243
1_234230000_234240000	1	234230000	234240000	FALSE	-0.513748		FALSE	FALSE	-0.357643	0.763477	TRUE	tumor specific	1	is-change_notSig	0.156105
1_234600000_234610000	1	234600000	234610000	FALSE	-1.16983	1.78093	TRUE	FALSE	-1.04996		FALSE	normal specific	1	is-change_notSig	0.119864
1_234610000_234620000	1	234610000	234620000	FALSE	-1.14135		FALSE	FALSE	-1.08619	1.92932	TRUE	tumor specific	1	is-change_notSig	0.0551562
1_235250000_235260000	1	235250000	235260000	FALSE	-0.89594	1.85663	TRUE	FALSE	-1.41671	2.53725	TRUE	conserved	1	is enhance	-0.520772
1_235650000_235660000	1	235650000	235660000	FALSE	-0.393749	0.899116	TRUE	FALSE	-0.55718		FALSE	normal specific	1	is-change_notSig	-0.163432
1_235660000_235670000	1	235660000	235670000	FALSE	-0.390323		FALSE	FALSE	-0.629182	1.39281	TRUE	tumor specific	1	is-change_notSig	-0.23886
1_236250000_236260000	1	236250000	236260000	FALSE	-1.04131	1.5208	TRUE	FALSE	-1.27745		FALSE	normal specific	1	is-change_notSig	-0.23614
1_236260000_236270000	1	236260000	236270000	FALSE	-1.0043		FALSE	FALSE	-1.43375	2.60406	TRUE	tumor specific	1	is enhance	-0.42945
1_236690000_236700000	1	236690000	236700000	FALSE	-0.642127		FALSE	FALSE	-0.928647	1.59965	TRUE	tumor specific	1	is-change_notSig	-0.28652
1_236740000_236750000	1	236740000	236750000	FALSE	-0.695678	1.03994	TRUE	FALSE	-0.653736		FALSE	normal specific	1	is-change_notSig	0.0419417
1_237970000_237980000	1	237970000	237980000	FALSE	-0.983066	1.15869	TRUE	FALSE	-1.25487	0.0595749	FALSE	normal specific	1	is-change_notSig	-0.271807
1_238410000_238420000	1	238410000	238420000	FALSE	-0.235528		FALSE	FALSE	-0.436844	0.608207	TRUE	tumor specific	1	is-change_notSig	-0.201316
1_238420000_238430000	1	238420000	238430000	FALSE	-0.237329	0.332695	TRUE	FALSE	-0.400378		FALSE	normal specific	1	is-change_notSig	-0.163049
1_239110000_239120000	1	239110000	239120000	FALSE	-0.376147		FALSE	FALSE	-0.486818	0.51736	TRUE	tumor specific	1	is-change_notSig	-0.110671
1_239120000_239130000	1	239120000	239130000	FALSE	-0.380998	0.502822	TRUE	FALSE	-0.475193		FALSE	normal specific	1	is-change_notSig	-0.0941949
1_239540000_239550000	1	239540000	239550000	FALSE	-0.353334		FALSE	FALSE	-0.587097	0.895036	TRUE	tumor specific	1	is-change_notSig	-0.233763
1_240090000_240100000	1	240090000	240100000	FALSE	-1.27078	2.51838	TRUE	FALSE	-1.25929	0.0850513	FALSE	normal specific	1	is-change_notSig	0.011493
1_240150000_240160000	1	240150000	240160000	FALSE	-1.17467		FALSE	FALSE	-1.39387	2.18624	TRUE	tumor specific	1	is-change_notSig	-0.219199
1_240350000_240360000	1	240350000	240360000	FALSE	-0.251335		FALSE	FALSE	-0.325564	0.490248	TRUE	tumor specific	1	is-change_notSig	-0.0742287
1_240870000_240880000	1	240870000	240880000	FALSE	-0.75008	1.01644	TRUE	FALSE	-1.26914	1.92726	TRUE	conserved	1	is enhance	-0.519064
1_241670000_241680000	1	241670000	241680000	FALSE	-0.773759	1.07598	TRUE	FALSE	-1.10282		FALSE	normal specific	1	is-change_notSig	-0.329064
1_241680000_241690000	1	241680000	241690000	FALSE	-0.750214		FALSE	FALSE	-1.14848	1.66584	TRUE	tumor specific	1	is-change_notSig	-0.398269
1_242610000_242620000	1	242610000	242620000	FALSE	-0.418458	0.471973	TRUE	FALSE	-0.559764	0.816698	TRUE	conserved	1	is-change_notSig	-0.141306
1_243490000_243500000	1	243490000	243500000	FALSE	-0.550974	0.865078	TRUE	FALSE	-0.602433		FALSE	normal specific	1	is-change_notSig	-0.0514591
1_243500000_243510000	1	243500000	243510000	FALSE	-0.550878		FALSE	FALSE	-0.641884	1.07186	TRUE	tumor specific	1	is-change_notSig	-0.091006
1_244450000_244460000	1	244450000	244460000	FALSE	-0.796721	1.16213	TRUE	FALSE	-0.960164	1.42606	TRUE	conserved	1	is-change_notSig	-0.163444
1_244990000_245000000	1	244990000	245000000	FALSE	0.0700594		FALSE	FALSE	-0.180537	0.523348	TRUE	tumor specific	1	is-change_notSig	-0.250596
1_245290000_245300000	1	245290000	245300000	FALSE	-0.976287	1.60464	TRUE	FALSE	-0.974598		FALSE	normal specific	1	is-change_notSig	0.00168902
1_245310000_245320000	1	245310000	245320000	FALSE	-0.934327		FALSE	FALSE	-1.13408	1.78752	TRUE	tumor specific	1	is-change_notSig	-0.199756
1_245830000_245840000	1	245830000	245840000	FALSE	0.172417		FALSE	FALSE	-0.0359157	0.395639	TRUE	tumor specific	1	is-change_notSig	-0.208333
1_246160000_246170000	1	246160000	246170000	FALSE	-0.32146	0.566053	TRUE	FALSE	-0.791207	1.15977	TRUE	conserved	1	is enhance	-0.469747
1_246650000_246660000	1	246650000	246660000	FALSE	-0.733328	1.26563	TRUE	FALSE	-0.886201	1.51878	TRUE	conserved	1	is-change_notSig	-0.152873
1_246940000_246950000	1	246940000	246950000	FALSE	-0.322103	0.36582	TRUE	FALSE	0.0710005		FALSE	normal specific	1	is-change_notSig	0.393103
1_247140000_247150000	1	247140000	247150000	FALSE	-0.206629		FALSE	FALSE	-0.386425	0.626195	TRUE	tumor specific	1	is-change_notSig	-0.179796
1_247530000_247540000	1	247530000	247540000	FALSE	-0.530429	0.640142	TRUE	FALSE	-0.335516		FALSE	normal specific	1	is-change_notSig	0.194913
2_660000_670000	2	660000	670000	FALSE	-0.664037		FALSE	FALSE	-1.0701	1.64404	TRUE	tumor specific	1	is enhance	-0.406058
2_670000_680000	2	670000	680000	FALSE	-0.674049	1.20745	TRUE	FALSE	-1.04244		FALSE	normal specific	1	is-change_notSig	-0.368389
2_1830000_1840000	2	1830000	1840000	FALSE	-0.947308	1.55152	TRUE	FALSE	-0.864117		FALSE	normal specific	1	is-change_notSig	0.0831913
2_1840000_1850000	2	1840000	1850000	FALSE	-0.939845		FALSE	FALSE	-0.906561	1.30187	TRUE	tumor specific	1	is-change_notSig	0.0332841
2_2320000_2330000	2	2320000	2330000	FALSE	0.0202427	0.415389	TRUE	FALSE	-0.224482		FALSE	normal specific	1	is-change_notSig	-0.244724
2_2330000_2340000	2	2330000	2340000	FALSE	0.0290802		FALSE	FALSE	-0.274369	0.785939	TRUE	tumor specific	1	is-change_notSig	-0.303449
2_3710000_3720000	2	3710000	3720000	FALSE	-0.679058		FALSE	FALSE	-0.66497	1.16388	TRUE	tumor specific	1	is-change_notSig	0.0140883
2_3720000_3730000	2	3720000	3730000	FALSE	-0.700167	1.12238	TRUE	FALSE	-0.634751		FALSE	normal specific	1	is-change_notSig	0.0654161
2_4010000_4020000	2	4010000	4020000	FALSE	-0.46373		FALSE	FALSE	-0.603809	0.341714	TRUE	tumor specific	1	is-change_notSig	-0.14008
2_5520000_5530000	2	5520000	5530000	FALSE	-0.234412		FALSE	FALSE	-0.401254	0.568827	TRUE	tumor specific	1	is-change_notSig	-0.166843
2_6960000_6970000	2	6960000	6970000	FALSE	-1.23975		FALSE	FALSE	-1.41622	1.60679	TRUE	tumor specific	1	is-change_notSig	-0.176466
2_6970000_6980000	2	6970000	6980000	FALSE	-1.26143	2.33782	TRUE	FALSE	-1.41537		FALSE	normal specific	1	is-change_notSig	-0.153936
2_7220000_7230000	2	7220000	7230000	FALSE	-0.592503	0.657483	TRUE	FALSE	-0.948262		FALSE	normal specific	1	is-change_notSig	-0.35576
2_7240000_7250000	2	7240000	7250000	FALSE	-0.579581		FALSE	FALSE	-1.01894	1.19426	TRUE	tumor specific	1	is enhance	-0.439357
2_7550000_7560000	2	7550000	7560000	FALSE	-0.140652		FALSE	FALSE	-0.573306	0.482153	TRUE	tumor specific	1	is enhance	-0.432655
2_7560000_7570000	2	7560000	7570000	FALSE	-0.156885	0.405558	TRUE	FALSE	-0.569973		FALSE	normal specific	1	is enhance	-0.413088
2_8820000_8830000	2	8820000	8830000	FALSE	-0.839752		FALSE	FALSE	-1.45481	2.70421	TRUE	tumor specific	1	is enhance	-0.615054
2_8840000_8850000	2	8840000	8850000	FALSE	-0.901673	1.37464	TRUE	FALSE	-1.19226		FALSE	normal specific	1	is-change_notSig	-0.290588
2_9270000_9280000	2	9270000	9280000	FALSE	0.0766074	0.550045	TRUE	FALSE	-0.255822	0.945494	TRUE	conserved	1	is-change_notSig	-0.332429
2_9570000_9580000	2	9570000	9580000	FALSE	-0.0305098		FALSE	FALSE	-0.280471	1.06609	TRUE	tumor specific	1	is-change_notSig	-0.249962
2_9580000_9590000	2	9580000	9590000	FALSE	-0.0337369	0.721831	TRUE	FALSE	-0.268721		FALSE	normal specific	1	is-change_notSig	-0.234984
2_9930000_9940000	2	9930000	9940000	FALSE	0.18026	0.50376	TRUE	FALSE	-0.0410587	0.676891	TRUE	conserved	1	is-change_notSig	-0.221319
2_10210000_10220000	2	10210000	10220000	FALSE	-0.144327	1.00937	TRUE	FALSE	-0.427762		FALSE	normal specific	1	is-change_notSig	-0.283435
2_10250000_10260000	2	10250000	10260000	FALSE	-0.12713		FALSE	FALSE	-0.48859	1.40962	TRUE	tumor specific	1	is-change_notSig	-0.36146
2_10570000_10580000	2	10570000	10580000	FALSE	0.0100276		FALSE	FALSE	-0.485198	0.89626	TRUE	tumor specific	1	is enhance	-0.495225
2_10580000_10590000	2	10580000	10590000	FALSE	0.00664711	0.426806	TRUE	FALSE	-0.463789		FALSE	normal specific	1	is enhance	-0.470436
2_10950000_10960000	2	10950000	10960000	FALSE	-0.528231	1.38941	TRUE	FALSE	-0.641217	1.16716	TRUE	conserved	1	is-change_notSig	-0.112986
2_11260000_11270000	2	11260000	11270000	FALSE	-0.394214	1.05406	TRUE	FALSE	-1.01685	2.02947	TRUE	conserved	1	is enhance	-0.62264
2_11600000_11610000	2	11600000	11610000	FALSE	-0.170588	0.291914	TRUE	FALSE	-0.323212	0.634468	TRUE	conserved	1	is-change_notSig	-0.152623
2_11810000_11820000	2	11810000	11820000	FALSE	-0.411624	0.127973	FALSE	FALSE	-0.420306	0.375809	TRUE	tumor specific	1	is-change_notSig	-0.00868281
2_11950000_11960000	2	11950000	11960000	FALSE	-0.942483	1.4904	TRUE	FALSE	-1.17917		FALSE	normal specific	1	is-change_notSig	-0.23669
2_11960000_11970000	2	11960000	11970000	FALSE	-0.933193		FALSE	FALSE	-1.2097	1.91184	TRUE	tumor specific	1	is-change_notSig	-0.276505
2_12850000_12860000	2	12850000	12860000	FALSE	0.0440103	0.274821	TRUE	FALSE	-0.240864	0.598411	TRUE	conserved	1	is-change_notSig	-0.284874
2_13170000_13180000	2	13170000	13180000	FALSE	-1.38879	2.67989	TRUE	FALSE	-1.6061	2.10857	TRUE	conserved	1	is-change_notSig	-0.217308
2_14760000_14770000	2	14760000	14770000	FALSE	-0.0361878		FALSE	FALSE	-0.361682	0.428646	TRUE	tumor specific	1	is-change_notSig	-0.325494
2_15750000_15760000	2	15750000	15760000	FALSE	-1.38396	1.65449	TRUE	FALSE	-1.50723		FALSE	normal specific	1	is-change_notSig	-0.123269
2_15770000_15780000	2	15770000	15780000	FALSE	-1.31577		FALSE	FALSE	-1.76345	2.96083	TRUE	tumor specific	1	is enhance	-0.447677
2_16070000_16080000	2	16070000	16080000	FALSE	-0.12107	0.267833	TRUE	FALSE	-0.126717	0.347448	TRUE	conserved	1	is-change_notSig	-0.00564739
2_16680000_16690000	2	16680000	16690000	FALSE	-0.553802		FALSE	FALSE	-0.917506	1.07917	TRUE	tumor specific	1	is-change_notSig	-0.363704
2_16700000_16710000	2	16700000	16710000	FALSE	-0.565934	0.539608	TRUE	FALSE	-0.895179		FALSE	normal specific	1	is-change_notSig	-0.329245
2_16950000_16960000	2	16950000	16960000	FALSE	-0.80279	1.25128	TRUE	FALSE	-1.25355	1.65843	TRUE	conserved	1	is enhance	-0.450764
2_17840000_17850000	2	17840000	17850000	FALSE	-0.761889	0.997575	TRUE	FALSE	-0.695951		FALSE	normal specific	1	is-change_notSig	0.065938
2_17860000_17870000	2	17860000	17870000	FALSE	-0.748818		FALSE	FALSE	-0.755994	1.08674	TRUE	tumor specific	1	is-change_notSig	-0.00717646
2_18560000_18570000	2	18560000	18570000	FALSE	-0.798135	1.19854	TRUE	FALSE	-1.09273		FALSE	normal specific	1	is-change_notSig	-0.294596
2_18570000_18580000	2	18570000	18580000	FALSE	-0.792602		FALSE	FALSE	-1.13841	1.55475	TRUE	tumor specific	1	is-change_notSig	-0.345807
2_18920000_18930000	2	18920000	18930000	FALSE	0.0143166		FALSE	FALSE	-0.206408	0.400323	TRUE	tumor specific	1	is-change_notSig	-0.220724
2_19560000_19570000	2	19560000	19570000	FALSE	-0.459728	0.785087	TRUE	FALSE	-0.808852	1.15715	TRUE	conserved	1	is-change_notSig	-0.349124
2_20060000_20070000	2	20060000	20070000	FALSE	-1.1682		FALSE	FALSE	-1.6305	2.22518	TRUE	tumor specific	1	is enhance	-0.4623
2_20070000_20080000	2	20070000	20080000	FALSE	-1.20828	1.68206	TRUE	FALSE	-1.55		FALSE	normal specific	1	is-change_notSig	-0.341726
2_20540000_20550000	2	20540000	20550000	FALSE	-0.369475		FALSE	FALSE	-0.543249	0.956801	TRUE	tumor specific	1	is-change_notSig	-0.173775
2_20550000_20560000	2	20550000	20560000	FALSE	-0.390024	0.717289	TRUE	FALSE	-0.517609		FALSE	normal specific	1	is-change_notSig	-0.127585
2_20850000_20860000	2	20850000	20860000	FALSE	-0.797353	1.39862	TRUE	FALSE	-0.967382	1.75913	TRUE	conserved	1	is-change_notSig	-0.170029
2_21240000_21250000	2	21240000	21250000	FALSE	-0.462754	0.75583	TRUE	FALSE	-0.386638	0.215885	FALSE	normal specific	1	is-change_notSig	0.0761159
2_21370000_21380000	2	21370000	21380000	FALSE	-0.255202		FALSE	FALSE	-0.48219	0.875688	TRUE	tumor specific	1	is-change_notSig	-0.226988
2_22560000_22570000	2	22560000	22570000	FALSE	-0.145868	0.349294	TRUE	FALSE	-0.349892		FALSE	normal specific	1	is-change_notSig	-0.204024
2_22570000_22580000	2	22570000	22580000	FALSE	-0.141705		FALSE	FALSE	-0.395797	0.7569	TRUE	tumor specific	1	is-change_notSig	-0.254092
2_23050000_23060000	2	23050000	23060000	FALSE	0.0534773	0.157986	FALSE	FALSE	-0.0445517	0.418036	TRUE	tumor specific	1	is-change_notSig	-0.098029
2_23580000_23590000	2	23580000	23590000	FALSE	-0.525292	0.985004	TRUE	FALSE	-0.738768	1.38626	TRUE	conserved	1	is-change_notSig	-0.213476
2_24000000_24010000	2	24000000	24010000	FALSE	-0.273131	0.850599	TRUE	FALSE	-0.302316		FALSE	normal specific	1	is-change_notSig	-0.0291858
2_24010000_24020000	2	24010000	24020000	FALSE	-0.270876		FALSE	FALSE	-0.302468	0.954932	TRUE	tumor specific	1	is-change_notSig	-0.0315923
2_24620000_24630000	2	24620000	24630000	FALSE	-0.100417	0.645692	TRUE	FALSE	-0.635381	1.33899	TRUE	conserved	1	is enhance	-0.534964
2_25040000_25050000	2	25040000	25050000	FALSE	0.0954452		FALSE	FALSE	-0.191165	0.947968	TRUE	tumor specific	1	is-change_notSig	-0.28661
2_25060000_25070000	2	25060000	25070000	FALSE	0.0399052	0.80232	TRUE	FALSE	-0.132692		FALSE	normal specific	1	is-change_notSig	-0.172597
2_25440000_25450000	2	25440000	25450000	FALSE	0.00104703	1.07054	TRUE	FALSE	-0.244073	1.36176	TRUE	conserved	1	is-change_notSig	-0.24512
2_26990000_27000000	2	26990000	27000000	FALSE	0.127556	0.936707	TRUE	FALSE	-0.0225509	1.09051	TRUE	conserved	1	is-change_notSig	-0.150106
2_27590000_27600000	2	27590000	27600000	FALSE	0.200952		FALSE	FALSE	-0.00628716	0.613622	TRUE	tumor specific	1	is-change_notSig	-0.207239
2_27910000_27920000	2	27910000	27920000	FALSE	-0.657858	1.8375	TRUE	FALSE	-0.887057		FALSE	normal specific	1	is-change_notSig	-0.229199
2_27920000_27930000	2	27920000	27930000	FALSE	-0.595606		FALSE	FALSE	-0.891789	1.95286	TRUE	tumor specific	1	is-change_notSig	-0.296184
2_28620000_28630000	2	28620000	28630000	FALSE	-0.213862		FALSE	FALSE	-0.534645	1.48429	TRUE	tumor specific	1	is-change_notSig	-0.320783
2_28690000_28700000	2	28690000	28700000	FALSE	-0.438426	1.29081	TRUE	FALSE	-0.469053		FALSE	normal specific	1	is-change_notSig	-0.0306267
2_29120000_29130000	2	29120000	29130000	FALSE	-0.229972	0.83762	TRUE	FALSE	0.000557764	0.0253817	FALSE	normal specific	1	is-change_notSig	0.23053
2_29170000_29180000	2	29170000	29180000	FALSE	-0.168214		FALSE	FALSE	-0.0904478	0.768745	TRUE	tumor specific	1	is-change_notSig	0.077766
2_29480000_29490000	2	29480000	29490000	FALSE	-0.306506	0.903633	TRUE	FALSE	-0.545053		FALSE	normal specific	1	is-change_notSig	-0.238546
2_29510000_29520000	2	29510000	29520000	FALSE	-0.27649		FALSE	FALSE	-0.595802	1.23372	TRUE	tumor specific	1	is-change_notSig	-0.319313
2_30360000_30370000	2	30360000	30370000	FALSE	-1.1633	2.1623	TRUE	FALSE	-1.25966		FALSE	normal specific	1	is-change_notSig	-0.0963583
2_30370000_30380000	2	30370000	30380000	FALSE	-1.14448		FALSE	FALSE	-1.30822	2.02721	TRUE	tumor specific	1	is-change_notSig	-0.163748
2_30930000_30940000	2	30930000	30940000	FALSE	-0.896502	1.48821	TRUE	FALSE	-1.52945	2.59464	TRUE	conserved	1	is enhance	-0.632944
2_31580000_31590000	2	31580000	31590000	FALSE	-0.416625		FALSE	FALSE	-0.548765	1.19854	TRUE	tumor specific	1	is-change_notSig	-0.13214
2_31620000_31630000	2	31620000	31630000	FALSE	-0.45904	1.04957	TRUE	FALSE	-0.415761		FALSE	normal specific	1	is-change_notSig	0.0432791
2_32050000_32060000	2	32050000	32060000	FALSE	-0.205202	0.267213	TRUE	FALSE	-0.318252	0.476602	TRUE	conserved	1	is-change_notSig	-0.11305
2_32390000_32400000	2	32390000	32400000	FALSE	0.000360108	0.159576	FALSE	FALSE	-0.0636465	0.3288	TRUE	tumor specific	1	is-change_notSig	-0.0640066
2_32760000_32770000	2	32760000	32770000	FALSE	-0.175458		FALSE	FALSE	-0.249998	0.661391	TRUE	tumor specific	1	is-change_notSig	-0.0745404
2_32860000_32870000	2	32860000	32870000	FALSE	-0.259776	0.502735	TRUE	FALSE	-0.0558125	0.0272623	FALSE	normal specific	1	is-change_notSig	0.203963
2_33250000_33260000	2	33250000	33260000	FALSE	0.0790987	0.223882	FALSE	FALSE	-0.062754	0.51265	TRUE	tumor specific	1	is-change_notSig	-0.141853
2_33830000_33840000	2	33830000	33840000	FALSE	-1.0665	1.81475	TRUE	FALSE	-1.09238	1.79817	TRUE	conserved	1	is-change_notSig	-0.0258845
2_34310000_34320000	2	34310000	34320000	FALSE	-0.465083	0.38491	TRUE	FALSE	-0.651987	0.445865	TRUE	conserved	1	is-change_notSig	-0.186904
2_35650000_35660000	2	35650000	35660000	FALSE	-0.420424	0.428405	TRUE	FALSE	-0.615859	0.0102035	FALSE	normal specific	1	is-change_notSig	-0.195435
2_35680000_35690000	2	35680000	35690000	FALSE	-0.420275	0.00304015	FALSE	FALSE	-0.625303	0.395802	TRUE	tumor specific	1	is-change_notSig	-0.205028
2_36550000_36560000	2	36550000	36560000	FALSE	-0.666856	0.694132	TRUE	FALSE	-0.585189	0.386774	TRUE	conserved	1	is-change_notSig	0.0816678
2_36980000_36990000	2	36980000	36990000	FALSE	-0.543747		FALSE	FALSE	-0.804505	0.922243	TRUE	tumor specific	1	is-change_notSig	-0.260758
2_36990000_37000000	2	36990000	37000000	FALSE	-0.563631	0.436573	TRUE	FALSE	-0.802062		FALSE	normal specific	1	is-change_notSig	-0.238431
2_37610000_37620000	2	37610000	37620000	FALSE	-0.585803	0.859841	TRUE	FALSE	-0.819574		FALSE	normal specific	1	is-change_notSig	-0.233772
2_37620000_37630000	2	37620000	37630000	FALSE	-0.567465		FALSE	FALSE	-0.842487	1.0632	TRUE	tumor specific	1	is-change_notSig	-0.275022
2_38110000_38120000	2	38110000	38120000	FALSE	-0.433135		FALSE	FALSE	-0.740456	1.21334	TRUE	tumor specific	1	is-change_notSig	-0.307322
2_38120000_38130000	2	38120000	38130000	FALSE	-0.433998	1.03558	TRUE	FALSE	-0.708552		FALSE	normal specific	1	is-change_notSig	-0.274554
2_38510000_38520000	2	38510000	38520000	FALSE	-0.403515	0.931677	TRUE	FALSE	-0.994898	1.78738	TRUE	conserved	1	is enhance	-0.591383
2_39090000_39100000	2	39090000	39100000	FALSE	-0.388284	0.984793	TRUE	FALSE	-0.368031	1.05083	TRUE	conserved	1	is-change_notSig	0.0202531
2_39470000_39480000	2	39470000	39480000	FALSE	-0.103729		FALSE	FALSE	-0.314021	1.03915	TRUE	tumor specific	1	is-change_notSig	-0.210292
2_39500000_39510000	2	39500000	39510000	FALSE	-0.162652	0.739668	TRUE	FALSE	-0.203959		FALSE	normal specific	1	is-change_notSig	-0.0413067
2_40100000_40110000	2	40100000	40110000	FALSE	-0.844701	1.33399	TRUE	FALSE	-0.690938		FALSE	normal specific	1	is-change_notSig	0.153763
2_40130000_40140000	2	40130000	40140000	FALSE	-0.768988		FALSE	FALSE	-0.736989	1.28388	TRUE	tumor specific	1	is-change_notSig	0.0319991
2_40710000_40720000	2	40710000	40720000	FALSE	0.0585227		FALSE	FALSE	-0.0458878	0.452984	TRUE	tumor specific	1	is-change_notSig	-0.104411
2_40790000_40800000	2	40790000	40800000	FALSE	-0.176275	0.429302	TRUE	FALSE	0.255389		FALSE	normal specific	1	is weak	0.431664
2_41000000_41010000	2	41000000	41010000	FALSE	-0.0100171		FALSE	FALSE	-0.401181	0.938194	TRUE	tumor specific	1	is-change_notSig	-0.391164
2_41620000_41630000	2	41620000	41630000	FALSE	0.123229		FALSE	FALSE	-0.0219378	0.415472	TRUE	tumor specific	1	is-change_notSig	-0.145167
2_42030000_42040000	2	42030000	42040000	FALSE	-1.32587	2.53495	TRUE	FALSE	-1.03327	1.85548	TRUE	conserved	1	is-change_notSig	0.292599
2_42320000_42330000	2	42320000	42330000	FALSE	0.118984	0.388856	TRUE	FALSE	-0.0888989	0.679563	TRUE	conserved	1	is-change_notSig	-0.207883
2_42590000_42600000	2	42590000	42600000	FALSE	-0.174475	0.713748	TRUE	FALSE	-0.119977	0.852596	TRUE	conserved	1	is-change_notSig	0.0544985
2_43040000_43050000	2	43040000	43050000	FALSE	-0.874544	1.58462	TRUE	FALSE	-1.08165	1.94883	TRUE	conserved	1	is-change_notSig	-0.207101
2_43820000_43830000	2	43820000	43830000	FALSE	-0.722358	1.52923	TRUE	FALSE	-0.809208		FALSE	normal specific	1	is-change_notSig	-0.0868501
2_44210000_44220000	2	44210000	44220000	FALSE	-0.230531	0.376798	TRUE	FALSE	-0.213688		FALSE	normal specific	1	is-change_notSig	0.0168433
2_44220000_44230000	2	44220000	44230000	FALSE	-0.21495		FALSE	FALSE	-0.224974	0.55204	TRUE	tumor specific	1	is-change_notSig	-0.0100242
2_44590000_44600000	2	44590000	44600000	FALSE	-0.218966		FALSE	FALSE	-0.652487	1.36212	TRUE	tumor specific	1	is enhance	-0.433521
2_44610000_44620000	2	44610000	44620000	FALSE	-0.23516	0.945593	TRUE	FALSE	-0.512404		FALSE	normal specific	1	is-change_notSig	-0.277244
2_45190000_45200000	2	45190000	45200000	FALSE	-0.76941	1.87408	TRUE	FALSE	-0.751335	1.56364	TRUE	conserved	1	is-change_notSig	0.0180751
2_45820000_45830000	2	45820000	45830000	FALSE	-0.715486	1.61808	TRUE	FALSE	-0.821929		FALSE	normal specific	1	is-change_notSig	-0.106443
2_45830000_45840000	2	45830000	45840000	FALSE	-0.693373		FALSE	FALSE	-0.848971	1.89275	TRUE	tumor specific	1	is-change_notSig	-0.155597
2_46210000_46220000	2	46210000	46220000	FALSE	-0.526329	1.42536	TRUE	FALSE	-0.768267	1.56575	TRUE	conserved	1	is-change_notSig	-0.241938
2_46680000_46690000	2	46680000	46690000	FALSE	-0.0321425	0.904996	TRUE	FALSE	-0.556	1.45304	TRUE	conserved	1	is enhance	-0.523857
2_47130000_47140000	2	47130000	47140000	FALSE	-0.52438	1.67086	TRUE	FALSE	-0.777709	1.84138	TRUE	conserved	1	is-change_notSig	-0.253329
2_47550000_47560000	2	47550000	47560000	FALSE	-0.545463		FALSE	FALSE	-0.671137	1.58469	TRUE	tumor specific	1	is-change_notSig	-0.125674
2_47630000_47640000	2	47630000	47640000	FALSE	-0.836441	1.52253	TRUE	FALSE	-0.658814	0.286835	FALSE	normal specific	1	is-change_notSig	0.177627
2_48000000_48010000	2	48000000	48010000	FALSE	-0.456218	1.04979	TRUE	FALSE	-0.797384	1.65115	TRUE	conserved	1	is-change_notSig	-0.341166
2_48330000_48340000	2	48330000	48340000	FALSE	-0.0360516	0.356153	TRUE	FALSE	-0.220185	0.84207	TRUE	conserved	1	is-change_notSig	-0.184133
2_48820000_48830000	2	48820000	48830000	FALSE	-0.821026	1.22513	TRUE	FALSE	-1.02488	1.5561	TRUE	conserved	1	is-change_notSig	-0.203857
2_49170000_49180000	2	49170000	49180000	FALSE	-0.382782		FALSE	FALSE	-0.333372	0.67796	TRUE	tumor specific	1	is-change_notSig	0.0494098
2_49470000_49480000	2	49470000	49480000	FALSE	0.102603		FALSE	FALSE	-0.194877	0.359325	TRUE	tumor specific	1	is-change_notSig	-0.29748
2_49830000_49840000	2	49830000	49840000	FALSE	-0.379192	0.529942	TRUE	FALSE	-0.403826		FALSE	normal specific	1	is-change_notSig	-0.0246348
2_49910000_49920000	2	49910000	49920000	FALSE	-0.324536		FALSE	FALSE	-0.45121	0.808412	TRUE	tumor specific	1	is-change_notSig	-0.126674
2_50380000_50390000	2	50380000	50390000	FALSE	-0.10287	0.138878	FALSE	FALSE	-0.651283	0.581328	TRUE	tumor specific	1	is enhance	-0.548414
2_50730000_50740000	2	50730000	50740000	FALSE	-1.1659	2.03765	TRUE	FALSE	-1.45339		FALSE	normal specific	1	is-change_notSig	-0.287489
2_50740000_50750000	2	50740000	50750000	FALSE	-1.16205		FALSE	FALSE	-1.48211	2.40646	TRUE	tumor specific	1	is-change_notSig	-0.320062
2_52420000_52430000	2	52420000	52430000	FALSE	-0.139313		FALSE	FALSE	-0.332476	0.331341	TRUE	tumor specific	1	is-change_notSig	-0.193164
2_53000000_53010000	2	53000000	53010000	FALSE	-0.260818	0.314836	TRUE	FALSE	-0.525934	0.639179	TRUE	conserved	1	is-change_notSig	-0.265116
2_53990000_54000000	2	53990000	54000000	FALSE	-0.940048	1.22119	TRUE	FALSE	-0.925231		FALSE	normal specific	1	is-change_notSig	0.0148172
2_54000000_54010000	2	54000000	54010000	FALSE	-0.927918		FALSE	FALSE	-0.954538	1.11774	TRUE	tumor specific	1	is-change_notSig	-0.0266202
2_54330000_54340000	2	54330000	54340000	FALSE	-0.274903	0.34967	TRUE	FALSE	-0.54543	0.639037	TRUE	conserved	1	is-change_notSig	-0.270527
2_54940000_54950000	2	54940000	54950000	FALSE	-0.173144	0.950612	TRUE	FALSE	-0.323205	1.13556	TRUE	conserved	1	is-change_notSig	-0.150061
2_55460000_55470000	2	55460000	55470000	FALSE	-0.203933	0.640708	TRUE	FALSE	-0.276157	0.946281	TRUE	conserved	1	is-change_notSig	-0.0722237
2_55920000_55930000	2	55920000	55930000	FALSE	-1.23367	1.8927	TRUE	FALSE	-1.44402	2.32317	TRUE	conserved	1	is-change_notSig	-0.210346
2_56390000_56400000	2	56390000	56400000	FALSE	-0.929191	1.19295	TRUE	FALSE	-1.10614	1.57508	TRUE	conserved	1	is-change_notSig	-0.176944
2_56980000_56990000	2	56980000	56990000	FALSE	-0.267976		FALSE	FALSE	-0.419958	0.57661	TRUE	tumor specific	1	is-change_notSig	-0.151981
2_57020000_57030000	2	57020000	57030000	FALSE	-0.288581	0.355731	TRUE	FALSE	-0.338993		FALSE	normal specific	1	is-change_notSig	-0.0504124
2_57750000_57760000	2	57750000	57760000	FALSE	-0.693484		FALSE	FALSE	-0.789393	1.23025	TRUE	tumor specific	1	is-change_notSig	-0.0959095
2_58770000_58780000	2	58770000	58780000	FALSE	-0.275591	0.406098	TRUE	FALSE	-0.553814	0.509227	TRUE	conserved	1	is-change_notSig	-0.278223
2_59520000_59530000	2	59520000	59530000	FALSE	-0.216086	0.332177	TRUE	FALSE	-0.201998		FALSE	normal specific	1	is-change_notSig	0.0140881
2_60900000_60910000	2	60900000	60910000	FALSE	-1.3088	2.23298	TRUE	FALSE	-1.37563	2.23834	TRUE	conserved	1	is-change_notSig	-0.0668343
2_61300000_61310000	2	61300000	61310000	FALSE	-0.213359	0.753657	TRUE	FALSE	-0.157511		FALSE	normal specific	1	is-change_notSig	0.0558477
2_61400000_61410000	2	61400000	61410000	FALSE	-0.135305		FALSE	FALSE	-0.222123	0.872518	TRUE	tumor specific	1	is-change_notSig	-0.0868172
2_62120000_62130000	2	62120000	62130000	FALSE	-0.855872	1.51925	TRUE	FALSE	-0.96725	1.67301	TRUE	conserved	1	is-change_notSig	-0.111378
2_62650000_62660000	2	62650000	62660000	FALSE	-0.787791		FALSE	FALSE	-1.07507	1.93544	TRUE	tumor specific	1	is-change_notSig	-0.287282
2_62660000_62670000	2	62660000	62670000	FALSE	-0.788258	1.69577	TRUE	FALSE	-1.06524		FALSE	normal specific	1	is-change_notSig	-0.276982
2_63010000_63020000	2	63010000	63020000	FALSE	-0.231612	0.576718	TRUE	FALSE	-0.372349	0.863632	TRUE	conserved	1	is-change_notSig	-0.140737
2_63810000_63820000	2	63810000	63820000	FALSE	-0.491693	1.12712	TRUE	FALSE	-0.817519	1.55273	TRUE	conserved	1	is-change_notSig	-0.325826
2_64230000_64240000	2	64230000	64240000	FALSE	-0.421717	0.797512	TRUE	FALSE	-0.465169		FALSE	normal specific	1	is-change_notSig	-0.043452
2_64240000_64250000	2	64240000	64250000	FALSE	-0.416985		FALSE	FALSE	-0.503101	1.22091	TRUE	tumor specific	1	is-change_notSig	-0.0861153
2_64550000_64560000	2	64550000	64560000	FALSE	0.234262	0.253588	FALSE	FALSE	-0.180329	0.562974	TRUE	tumor specific	1	is enhance	-0.414591
2_64740000_64750000	2	64740000	64750000	FALSE	0.0585007	0.792969	TRUE	FALSE	-0.181525	0.935781	TRUE	conserved	1	is-change_notSig	-0.240026
2_65120000_65130000	2	65120000	65130000	FALSE	-0.308118	1.09922	TRUE	FALSE	-0.607308	1.34523	TRUE	conserved	1	is-change_notSig	-0.29919
[truncated: 5,913 more rows]

## Sheet: Table S7
Table S7. Enhanced and weak insulation boundary genes
[truncated: 446 more rows]

## Sheet: Table S8
Table S8. Functional enrichment analysis of differentially expressed genes in the enhanced insulation boundary.
[truncated: 279 more rows]

[truncated: 3 more sheets: Table S9, Table S10, Table S11]
